# Supplementary material for: Oxidative and glycolytic skeletal muscles show marked differences in gene expression profile in Chinese Qingyuan partridge chickens
Source: PLoS One. 2017 Aug 16;12(8):e0183118. doi: 10.1371/journal.pone.0183118 (PMC5558948; doi:10.1371/journal.pone.0183118)
Supplement: S1 Table — (XLS) [file pone.0183118.s002.xls]

## Sheet: Sheet1
Supplementary table S1. Primer sequences used for qRT-PCR
No.	Gene Symbol	GeneBank	Forward primer	Reverse primer	Product length(bp)	Ta(℃)
1	PRKAG3	NM_001031258.2	GGATGCTCACCATCACTG	TCTCCACGTCTCAATCTTGT	104	60
2	MYH1E	NM_001013397.2	TCACCTCAGAATTGTGGAGT	GCTGGATCTCCATTTCGT	119	60
3	FASN	NM_205155.2	CTATGCTCTCAATGTTCTTGTG	ACATAATGGGTTACAGGGC	112	60
4	PPP3CA	XM_004935968.1	ATGGATGTGTTTACCTGGTC	ACCATCTTCTTCTGTCCCTA	111	60
5	PPP3R1	NM_204376.2	TCTGTGAGAGAAATCCAGGT	AAAGTTTGGCAACATTATCGT	125	60
6	PPARGC1A	NM_001006457.1	GAAGAGGGAAGAATACCGC	CCCACGTAAATCACACGAC	111	60
7	SCD5	XM_004941119.1	CAAAGAGGAGAAATCAGCCTA	TTGGCCTGTATCTTCAACAC	160	60
8	SM	XM_424041.4	CCAAGAAGGCCATCACTG	GATGGTCTGCTCCATGTT	107	60
9	FRM	NM_204228	AACCTCACCAAGTTCCGCAAG	CCATGAAACTCCCGGCTCTT	113	61
10	MEF2C	XM_004949409	TTTGGGAATGAACAACCGTA	GGAAACCACTGGAGTAGCC	135	60
11	CnAα	XM_004935968.1	ATGGATGTGTTTACCTGGTC	ACCATCTTCTTCTGTCCCTA	111	60
13	NFATC3	XM_414078	ACCATGTGCGATTCATCTCC	GGCTGGTATTCCAGGTCAGA	136	60
14	GAPDH	NM_204305	CGATCTGAACTACATGGTTTAC	TCTGCCCATTTGATGTTGC	153	60
