# Supplementary material for: Oxidative and glycolytic skeletal muscles show marked differences in gene expression profile in Chinese Qingyuan partridge chickens
Source: PLoS One. 2017 Aug 16;12(8):e0183118. doi: 10.1371/journal.pone.0183118 (PMC5558948; doi:10.1371/journal.pone.0183118)
Supplement: S2 Table — (XLS) [file pone.0183118.s003.xls]

## Sheet: ALL DEGs between SOL and EDL
ProbeID	P-value	FC (abs)	Regulation	GeneSymbol	GenbankAccession	GeneName
A_87_P038135	0.00114704	1204.83	up	MYH7B	NM_204587	myosin, heavy chain 7B, cardiac muscle, beta
A_87_P108798	6.84905e-05	949.426	up	LOC418355		Ig lambda chain V-VI region EB4-like
A_87_P116318	0.000257226	677.726	up	TECRL	BX933866	trans-2,3-enoyl-CoA reductase-like
A_87_P009388	0.00420469	566.018	down	TNNT3	NM_204922	troponin T type 3 (skeletal, fast)
A_87_P194373	0.000278228	521.349	up	LOC396009	NM_205114	slow muscle troponin T
A_87_P038190	0.000365749	513.695	down	MYH1F	AB021180	myosin, heavy chain 1F, skeletal muscle (similar to human myosin, heavy chain 1, skeletal muscle, adult)
A_87_P119063	0.000382353	506.556	up	LOC420209	NM_001277410	carbonic anhydrase III-like
A_87_P022747	0.00204869	503.625	up	TNNI1	BX934086	troponin I type 1 (skeletal, slow)
A_87_P058161	0.00631113	487.232	down	PVALB	NM_001159315	parvalbumin
A_87_P017838	0.00264417	452.465	up	MYL10	NM_001097526	myosin, light chain 10, regulatory
A_87_P145908	0.00152757	355.87	up	TNNC1	NM_205133	troponin C type 1 (slow)
A_87_P009105	0.000181049	260.402	up	MTNR1B	U30609	melatonin receptor 1B
A_87_P120213	0.00115232	240.272	up	BPIFB7	NM_205026	BPI fold containing family B, member 7
A_87_P099186	0.000215331	168.496	up	RSPO3	KC250012	R-spondin 3
A_87_P069136	0.000102643	151.929	up	ATP2A2	NM_001271973	ATPase, Ca++ transporting, cardiac muscle, slow twitch 2
A_87_P015616	0.00549031	141.479	up	MYL2	NM_001271929	myosin, light chain 2, regulatory, cardiac, slow
A_87_P104763	0.000249311	120.82	up	CA3	NM_001277411	carbonic anhydrase III, muscle specific
A_87_P035021	0.0128045	108.677	down	GPM6A	NM_001012579	glycoprotein M6A
A_87_P074441	0.00751981	93.3905	up	CCDC135	DR430034	coiled-coil domain containing 135
A_87_P324987	0.00297455	91.9789	up	LOC770548	NM_001195439	uncharacterized LOC770548
A_87_P064671	0.0033109	71.8396	up	MYOM3	BU380299	myomesin family, member 3
A_87_P012870	0.00141639	66.3493	up	LOC100859665	CR406304	uncharacterized LOC100859665
A_87_P306923	0.00051879	61.3974	up	MYH7	NM_001001302	myosin, heavy chain 7, cardiac muscle, beta
A_87_P130893	0.000616394	57.4903	down	MYH1E	M74084	myosin, heavy chain 1E, skeletal muscle (similar to human myosin, heavy chain 1, skeletal muscle, adult)
A_87_P022769	0.0275057	56.4818	up	CSRP3	NM_001199486	cysteine and glycine-rich protein 3 (cardiac LIM protein)
A_87_P110393	0.000468405	45.4845	up	FHL2	BX934056	four and a half LIM domains 2
A_87_P009416	0.0157602	44.9374	up	TNNT2	NM_205449	troponin T type 2 (cardiac)
A_87_P014599	0.00045901	41.7948	up	SCN3B	CR389776	sodium channel, voltage-gated, type III, beta subunit
A_87_P322287	0.00138418	37.7466	down	GH	NM_204359	growth hormone
A_87_P054891	0.0125353	37.5916	up	MYL3	NM_205159	myosin, light chain 3, alkali; ventricular, skeletal, slow
A_87_P100131	0.000605543	36.2264	up	KCNF1	XM_426210	potassium voltage-gated channel, subfamily F, member 1
A_87_P037772	0.00398051	28.7424	down	MAFA	NM_205025	v-maf musculoaponeurotic fibrosarcoma oncogene homolog A
A_87_P106143	0.000373464	28.6241	up	IQUB		IQ motif and ubiquitin domain containing
A_87_P110578	6.37241e-05	26.8379	down	METTL21C	XM_416965	methyltransferase like 21C
A_87_P021644	0.00198819	26.5842	up	KCNIP1	BX950408	Kv channel interacting protein 1
A_87_P037601	0.000685222	26.4344	up	F9	NM_204343	coagulation factor IX
A_87_P201818	0.00011796	24.6536	up	PTN	NM_001276362	pleiotrophin
A_87_P142833	0.0196371	24.5032	down	KIAA1529	BU214571	KIAA1529
A_87_P012289	0.000871306	22.995	up	SLC12A5	CR407117	solute carrier family 12 (potassium/chloride transporter), member 5
A_87_P080951	0.00760499	22.9765	up	ANKRD2	XM_004942202	ankyrin repeat domain 2 (stretch responsive muscle)
A_87_P229428	0.0318774	21.3656	up	LOC395159	NM_204498	Schwann cell-specific EGF-like repeat autocrine factor
A_87_P221483	0.000940698	20.6641	up	PLN	NM_205410	phospholamban
A_87_P323857	0.00508441	19.4432	up	RANBP3L	XM_004937189	RAN binding protein 3-like
A_87_P037650	0.00287406	19.0412	up	LBFABP	NM_204634	liver basic fatty acid binding protein
A_87_P097796	0.000483685	18.7681	up	PROX1	NM_001005616	prospero homeobox 1
A_87_P129108	4.32522e-05	18.7379	up	GAL12	NM_001001607	beta-defensin 12
A_87_P037488	0.0019243	18.6171	up	CHRNA1	NM_204816	cholinergic receptor, nicotinic, alpha 1 (muscle)
A_87_P037797	0.00128648	18.3226	down	FGF14	NM_204777	fibroblast growth factor 14
A_87_P013796	0.0372058	18.0152	up	RGS8	CR390994	regulator of G-protein signaling 8
A_87_P022618	0.00185711	17.3939	up	PCBP3	BX934381	poly(rC) binding protein 3
A_87_P015537	0.000566346	17.2404	down	LOC423922	CR387839	uncharacterized LOC423922
A_87_P108253	0.000173298	16.7781	down	FGF23	XM_425663	fibroblast growth factor 23
A_87_P053371	0.00447686	16.7219	up	FGF12	NM_204888	fibroblast growth factor 12
A_87_P021548	0.00181418	15.3984	down	C1H13ORF27	NM_001277762	chromosome 1 open reading frame, human C13orf27
A_87_P021749	0.00708547	14.8321	down	GAMT	BX936277	guanidinoacetate N-methyltransferase
A_87_P020443	0.0160715	14.7757	up	NFASC	NM_001004493	neurofascin
A_87_P108248	0.00140317	14.4103	down	FGF6	XM_001232070	fibroblast growth factor 6
A_87_P058696	0.00301351	14.3101	up	GPER	NM_001162405	G protein-coupled estrogen receptor 1
A_87_P011840	0.0137058	14.1066	up	C3H6ORF154	NM_001277634	chromosome 3 open reading frame, human C6orf154
A_87_P017943	0.0071276	14.0631	down	LOC419322	CR353428	uncharacterized LOC419322
A_87_P067151	0.00588824	13.4811	up	UTS2R	XM_004946093	urotensin 2 receptor
A_87_P070836	0.0070869	13.117	up	APCDD1L	AB196972	adenomatosis polyposis coli down-regulated 1-like
A_87_P084126	0.0100606	12.6494	up	MUC2	JX284122	mucin 2, oligomeric mucus/gel-forming
A_87_P098356	0.0275333	12.1034	up	RGS7	NM_001198598	regulator of G-protein signaling 7
A_87_P083276	0.00276934	12.0709	down	GPD2	XM_422168	glycerol-3-phosphate dehydrogenase 2 (mitochondrial)
A_87_P106183	0.0040963	11.843	up	KCND2	NM_204279	potassium voltage-gated channel, Shal-related subfamily, member 2
A_87_P015171	0.0305955	11.7814	down	SLC35F3	CR388876	solute carrier family 35, member F3
A_87_P110138	0.00695484	11.4827	up	NLGN4X	NM_001171770	neuroligin 4, X-linked
A_87_P129188	0.000210443	11.469	down	METTL11B	EF117325	methyltransferase like 11B
A_87_P124848	0.0439798	11.4394	down	GATM	NM_204745	glycine amidinotransferase (L-arginine:glycine amidinotransferase)
A_87_P009137	0.00479712	11.3481	down	SLC16A8	NM_205140	solute carrier family 16, member 8 (monocarboxylic acid transporter 3)
A_87_P030750	0.00204024	11.3141	up	C3H6ORF174	XM_419750	chromosome 3 open reading frame, human C6orf174
A_87_P064786	0.000627841	11.0377	up	KCNJ5	XM_417864	potassium inwardly-rectifying channel, subfamily J, member 5
A_87_P019979	0.00265446	10.9963	up	SLC16A7	NM_001199604	solute carrier family 16, member 7 (monocarboxylic acid transporter 2)
A_87_P098816	0.0369518	10.9628	up	OPRM1	XM_003640960	opioid receptor, mu 1
A_87_P255758	0.00174841	10.8211	down	PRKAG3	NM_001031258	protein kinase, AMP-activated, gamma 3 non-catalytic subunit
A_87_P059131	0.00437016	10.7011	up	MUSK	NM_204108	muscle, skeletal, receptor tyrosine kinase
A_87_P024724	0.000939371	10.6861	up	AQP9	BX929430	aquaporin 9
A_87_P024239	0.00443163	10.5447	up	MYOZ2	NM_001277827	myozenin 2
A_87_P098641	0.00515939	10.4352	up	SLC22A3	XM_419620	solute carrier family 22 (extraneuronal monoamine transporter), member 3
A_87_P020525	0.00204996	10.3932	up	ABHD2	XM_413866	abhydrolase domain containing 2
A_87_P055721	0.000726748	10.2725	down	HOXD11	NM_204620	homeobox D11
A_87_P015637	0.00208303	10.2292	up	TMEM108	CR387690	transmembrane protein 108
A_87_P023880	7.97356e-05	10.2009	down	AP1S3	NM_001030008	adaptor-related protein complex 1, sigma 3 subunit
A_87_P110583	0.000403102	9.89119	down	TPP2	XM_004938558	tripeptidyl peptidase II
A_87_P038189	0.00854915	9.83426	down	TYR	NM_204160	tyrosinase (oculocutaneous albinism IA)
A_87_P011793	0.00255276	9.79927	up	LOC415708	CR523171	receptor-interacting serine-threonine kinase 2-like
A_87_P117074	0.0362121	9.72296	up	CFI	BX934874	complement factor I
A_87_P079436	4.58524e-05	9.63701	up	FAM159A	BX931863	family with sequence similarity 159, member A
A_87_P009315	0.04419	9.62527	up	CNN1	NM_205516	calponin 1, basic, smooth muscle
A_87_P111248	0.00143364	9.62011	down	MTUS2	BU356974	microtubule associated tumor suppressor candidate 2
A_87_P032092	0.00410472	9.60921	down	JPH3	BU236456	junctophilin 3
A_87_P037938	0.0293679	9.47729	up	KRT7	NM_204932	keratin 7
A_87_P084316	0.0272014	9.31915	up	RTN4RL2	XM_422985	reticulon 4 receptor-like 2
A_87_P037536	0.00166511	9.09965	up	LOC395944	AJ001491	voltage-gated sodium channel SNS
A_87_P016607	3.96653e-05	9.08384	up	LRRC3B	CR386255	leucine rich repeat containing 3B
A_87_P159113	0.0155384	8.8869	down	E2F7	XM_416110	E2F transcription factor 7
A_87_P106133	0.00125276	8.80074	up	LMOD2	NM_001199715	leiomodin 2 (cardiac)
A_87_P009244	0.0168115	8.78661	up	NPY2R	NM_001031128	neuropeptide Y receptor Y2
A_87_P019799	0.0108184	8.71378	up	PCP4	NM_001278148	Purkinje cell protein 4
A_87_P018241	0.0473473	8.66933	up	RGS16	NM_001277544	regulator of G-protein signaling 16
A_87_P052691	0.0037593	8.57639	up	CLDN5	NM_204201	claudin 5
A_87_P129523	0.00299121	8.5709	down	SLC7A2	EU360450	solute carrier family 7 (cationic amino acid transporter, y+ system), member 2
A_87_P103136	0.0124054	8.55263	up	CDH12	DR429421	cadherin 12, type 2 (N-cadherin 2)
A_87_P074491	0.00329806	8.3758	up	CCL17	XM_414018	chemokine (C-C motif) ligand 17
A_87_P092891	0.0150679	8.31841	down	C5ORF30	CO771878	chromosome Z open reading frame, human C5orf30
A_87_P319997	0.0123107	8.23797	down	THBS2	NM_001001755	thrombospondin 2
A_87_P109583	0.0222379	8.02078	up	DSCAM	BU319197	Down syndrome cell adhesion molecule
A_87_P192193	0.0119034	8.01149	up	SOX10	NM_204792	SRY (sex determining region Y)-box 10
A_87_P099616	0.0044258	7.99553	up	GABRR1	XM_004940388	gamma-aminobutyric acid (GABA) receptor, rho 1
A_87_P104203	0.0401584	7.7801	down	CHST9	BU338092	carbohydrate (N-acetylgalactosamine 4-0) sulfotransferase 9
A_87_P117243	0.00121404	7.70721	down	VILL	BX935112	villin-like
A_87_P038194	0.00780441	7.68925	up	EZR	NM_204885	ezrin
A_87_P080946	0.0273158	7.62897	up	C10ORF65	CR407189	4-hydroxy-2-oxoglutarate aldolase 1
A_87_P034136	0.0126779	7.59734	down	SERPINA9	XM_421345	serpin peptidase inhibitor, clade A (alpha-1 antiproteinase, antitrypsin), member 9
A_87_P172278	0.0140859	7.56468	up	PCSK9	XM_003641691	proprotein convertase subtilisin/kexin type 9
A_87_P098841	0.00433092	7.53859	down	CLDN20	XM_004935643	claudin 20
A_87_P063346	0.0211485	7.44227	up	LAD1	XM_419241	ladinin 1
A_87_P209213	0.0229128	7.44144	down	LDHA	NM_205284	lactate dehydrogenase A
A_87_P160353	0.0175254	7.38859	up	LMCD1	BU423747	LIM and cysteine-rich domains 1
A_87_P063686	0.00227685	7.38044	down	GUCA1A	NM_204320	guanylate cyclase activator 1A (retina)
A_87_P318332	0.0175813	7.34724	up	LDHB	NM_204177	lactate dehydrogenase B
A_87_P009211	0.00450409	7.29064	down	CRHR1	NM_204321	corticotropin releasing hormone receptor 1
A_87_P018102	0.032876	7.18161	up	ASB18	CR353197	ankyrin repeat and SOCS box containing 18
A_87_P032944	0.00286625	7.15759	up	SYNJ2	BU217171	synaptojanin 2
A_87_P131668	0.000252911	7.13778	up	KCNC1	Y07589	potassium voltage-gated channel, Shaw-related subfamily, member 1
A_87_P110498	0.00386299	7.10659	up	IRS2		insulin receptor substrate 2
A_87_P021678	0.00522362	7.10386	up	STK32A	NM_001025611	serine/threonine kinase 32A
A_87_P140258	0.0274445	7.0458	down	PGR	M32730	progesterone receptor
A_87_P151943	0.0133357	6.96921	up	GK	CO770638	glycerol kinase
A_87_P084076	0.0251589	6.90885	down	LOC771119	XM_001234417	pollen-specific leucine-rich repeat extensin-like protein 2-like
A_87_P108153	0.00682873	6.79769	up	RIBC2	BX930002	RIB43A domain with coiled-coils 2
A_87_P103618	0.00478202	6.77087	up	TERT	DQ148469	telomerase reverse transcriptase
A_87_P234943	0.0222743	6.65065	up	SMPD3	XM_429344	sphingomyelin phosphodiesterase 3, neutral membrane (neutral sphingomyelinase II)
A_87_P015499	0.0490497	6.62335	down	STYK1	CR387889	serine/threonine/tyrosine kinase 1
A_87_P106118	0.0202288	6.60165	up	SPAM1	XM_004937520	sperm adhesion molecule 1 (PH-20 hyaluronidase, zona pellucida binding)
A_87_P021372	0.00249606	6.54472	up	PLA2G6	NM_001130738	phospholipase A2, group VI (cytosolic, calcium-independent)
A_87_P037238	0.00125092	6.40769	up	CRHR2	NM_204454	corticotropin releasing hormone receptor 2
A_87_P101541	0.0241514	6.378	down	LOC420553	BX929360	1-aminocyclopropane-1-carboxylate synthase homolog-like
A_87_P022143	0.0126763	6.35865	down	TBX19	BX935449	T-box 19
A_87_P024409	0.0465496	6.35283	down	ACSM4	BX930175	acyl-CoA synthetase medium-chain family member 4
A_87_P037859	0.0166531	6.31342	up	MEPE	NM_204569	matrix extracellular phosphoglycoprotein
A_87_P085541	0.00164511	6.2952	up	C5H14ORF159	BX933946	chromosome 5 open reading frame, human C14orf159
A_87_P249823	0.0186601	6.23218	up	MYH15	NM_204766	myosin, heavy chain 15
A_87_P077901	0.0184534	6.22893	down	GPR160	NM_001277472	G protein-coupled receptor 160
A_87_P127913	0.0202177	6.21925	up	RTN4	CR523561	reticulon 4
A_87_P009699	0.00942745	6.18029	up	BMP3	NM_001034819	bone morphogenetic protein 3
A_87_P192583	0.0105245	6.13977	up	LBH	NM_001031038	limb bud and heart development homolog (mouse)
A_87_P028249	0.00639203	6.13343	up	ZNF536	XM_414124	zinc finger protein 536
A_87_P011079	0.000614382	6.11616	up	STK17A	NM_001030995	serine/threonine kinase 17a
A_87_P096181	0.0046463	6.11581	down	GABRA2	XM_001233849	gamma-aminobutyric acid (GABA) A receptor, alpha 2
A_87_P055356	0.0101753	6.10804	down	CDH8	NM_001100289	cadherin 8, type 2
A_87_P083756	0.0139749	6.07678	up	CCDC73	XM_004941345	coiled-coil domain containing 73
A_87_P077241	0.0063244	6.07601	down	SCG2	BX932277	secretogranin II
A_87_P129293	0.0125919	6.06237	up	ACHE	NM_205418	acetylcholinesterase
A_87_P035249	0.0105852	6.00124	down	UNC5C	NM_204451	unc-5 homolog C (C. elegans)
A_87_P019091	0.0429478	5.99856	up	TPPP2	CO772524	tubulin polymerization-promoting protein family member 2
A_87_P021929	0.00710202	5.97348	down	CCDC141	BX935821	coiled-coil domain containing 141
A_87_P102076	0.0288339	5.95382	up	GPD1L	DR418353	glycerol-3-phosphate dehydrogenase 1-like
A_87_P306033	0.00870915	5.93563	up	LOC771930	XM_001235137	corticosteroid 11-beta-dehydrogenase isozyme 1-like
A_87_P169923	0.0193427	5.93254	up	CAMK1D	XM_003640331	calcium/calmodulin-dependent protein kinase ID
A_87_P077291	0.0436098	5.91758	up	COL4A4	XM_422615	collagen, type IV, alpha 4
A_87_P029529	0.0374792	5.91664	up	MYO16	BU334611	myosin XVI
A_87_P016071	0.00172062	5.89891	up	LOC415418	CR387048	uncharacterized LOC415418
A_87_P017121	0.0463377	5.84674	up	NXPE3	CR385468	neurexophilin and PC-esterase domain family, member 3
A_87_P243498	0.00340376	5.81142	up	ADAD1	DR420110	adenosine deaminase domain containing 1 (testis-specific)
A_87_P054186	0.00995848	5.78624	up	CDH19	NM_001100287	cadherin 19, type 2
A_87_P014943	0.00325769	5.69831	up	SLC25A22	NM_001252068	solute carrier family 25 (mitochondrial carrier: glutamate), member 22
A_87_P037883	0.0287663	5.68362	up	ADORA3	NM_204151	adenosine A3 receptor
A_87_P236298	0.00831724	5.68034	down	AK1	NM_205109	adenylate kinase 1
A_87_P035055	0.000134068	5.65991	down	WNT9A	NM_204981	wingless-type MMTV integration site family, member 9A
A_87_P120188	0.00229462	5.63808	up	LRRC55	CR353893	leucine rich repeat containing 55
A_87_P004631	0.0392409	5.6254	down	MYOZ3	BM488093	myozenin 3
A_87_P094201	0.00351203	5.62226	down	LOC422264	AF098481	protocadherin-11 X-linked-like
A_87_P034908	0.00246255	5.59773	up	CCR2	NM_001045835	chemokine (C-C motif) receptor 2
A_87_P032100	0.0169232	5.52833	down	FGF16	BU236361	fibroblast growth factor 16
A_87_P015650	0.00489592	5.51511	up	POM121	CR387663	POM121 transmembrane nucleoporin
A_87_P006310	0.0147106	5.42544	down	SCN1A	XM_001233838	sodium channel, voltage-gated, type I, alpha subunit
A_87_P309252	0.0149776	5.42127	up	COL25A1	XM_004941043	collagen, type XXV, alpha 1
A_87_P000014	0.0313982	5.37404	up	STX3	DR410819	syntaxin 3
A_87_P009697	0.00476311	5.36726	up	TRIM71	DQ117917	tripartite motif containing 71, E3 ubiquitin protein ligase
A_87_P221738	0.0260905	5.31614	down	ENO3	NM_205119	enolase
A_87_P232953	0.00353906	5.31517	down	LOC100858439	NM_001277984	keratin, type I cytoskeletal 14-like
A_87_P056171	0.0483879	5.30853	up	BCHE	NM_204646	butyrylcholinesterase
A_87_P125263	0.00151976	5.22842	up	BLVRA	CR390805	biliverdin reductase A
A_87_P063816	0.0462319	5.22452	up	MKRN3	NR_102328	makorin ring finger protein 3
A_87_P021734	5.90228e-06	5.21792	up	ARMC3	BX950247	armadillo repeat containing 3
A_87_P112123	0.00775588	5.21463	up	CHRDL2	XM_004939008	chordin-like 2
A_87_P176503	0.0355834	5.21253	up	LOC429785	XM_427340	G protein-activated inward rectifier potassium channel 1-like
A_87_P022943	0.00414891	5.21042	up	GRAMD3	BX933599	GRAM domain containing 3
A_87_P082186	0.0342396	5.19145	up	PPP1R1C	BX929596	protein phosphatase 1, regulatory (inhibitor) subunit 1C
A_87_P038078	0.0285761	5.19059	up	MMP11	AB114902	matrix metallopeptidase 11 (stromelysin 3)
A_87_P140383	0.00427086	5.15873	down	SIX6	NM_204994	SIX homeobox 6
A_87_P156688	0.039303	5.12866	down	CDK2AP1	NM_001039264	cyclin-dependent kinase 2 associated protein 1
A_87_P021787	0.00571281	5.1277	down	GAL3ST2	NM_001277431	galactose-3-O-sulfotransferase 2
A_87_P008948	0.00205568	5.11945	up	MYL12A	NM_205341	myosin, light chain 12A, regulatory, non-sarcomeric
A_87_P111428	0.0445127	5.11106	down	ARHGAP20	XM_417154	Rho GTPase activating protein 20
A_87_P197548	0.00958688	5.09917	down	SAG	XM_001231685	S-antigen; retina and pineal gland (arrestin)
A_87_P009553	0.0295394	5.08938	down	MYL1	NM_001044632	myosin, light chain 1, alkali; skeletal, fast
A_87_P002909	0.0440253	5.05778	up	SLC5A3	XM_004934532	solute carrier family 5 (sodium/myo-inositol cotransporter), member 3
A_87_P019652	0.0325228	5.03162	up	LIG1	XM_003643130	ligase I, DNA, ATP-dependent
A_87_P110868	0.043033	5.02716	down	C1H13ORF15	BX930215	chromosome 1 open reading frame, human C13orf15
A_87_P009311	0.00579246	5.02184	up	PTGS2	NM_001167718	prostaglandin-endoperoxide synthase 2 (prostaglandin G/H synthase and cyclooxygenase)
A_87_P267918	0.0096903	4.97571	down	ITGB5	NM_204483	integrin, beta 5
A_87_P053346	0.0322111	4.97123	down	MYBPH	NM_001031028	myosin binding protein H
A_87_P052891	0.00297651	4.95381	up	SLC2A1	NM_205209	solute carrier family 2 (facilitated glucose transporter), member 1
A_87_P220603	0.0318698	4.92717	down	APCDD1	NM_001012941	adenomatosis polyposis coli down-regulated 1
A_87_P112243	0.0182701	4.89134	down	ANKRD1	NM_204405	ankyrin repeat domain 1 (cardiac muscle)
A_87_P221543	0.0159681	4.85809	down	C15H12orf51	XM_415176	chromosome 15 open reading frame, human C12orf51
A_87_P155653	0.00517307	4.85745	up	TMCC3	CR391122	transmembrane and coiled-coil domain family 3
A_87_P128428	0.00841327	4.82658	up	LOC424965	CR524331	uncharacterized LOC424965
A_87_P110313	0.0274885	4.82035	down	AFF3	XM_004938501	AF4/FMR2 family, member 3
A_87_P036668	0.00295063	4.81311	up	MBOAT2	NM_001031090	membrane bound O-acyltransferase domain containing 2
A_87_P017122	0.0156734	4.79308	up	CMTM7	NM_001007894	CKLF-like MARVEL transmembrane domain containing 7
A_87_P204963	2.58732e-05	4.79284	down	LOC422737	CR407430	uncharacterized LOC422737
A_87_P143513	0.00912585	4.78554	down	TTC7A	NM_001031055	tetratricopeptide repeat domain 7A
A_87_P119543	0.0161087	4.77416	up	DPYSL3	CR353184	dihydropyrimidinase-like 3
A_87_P023735	0.0184768	4.77116	up	CA5B	BX931926	carbonic anhydrase VB, mitochondrial
A_87_P114598	0.0026674	4.76187	down	SUSD2	BX931769	sushi domain containing 2
A_87_P015863	0.0378747	4.74925	down	FAM176A	CR387371	family with sequence similarity 176, member A
A_87_P012110	0.00871292	4.7385	up	KIAA1958	CR407388	KIAA1958
A_87_P014167	0.00414329	4.73179	up	MCTP1	CR390421	multiple C2 domains, transmembrane 1
A_87_P014561	0.000861928	4.70245	up	ABLIM1	CR389829	actin binding LIM protein 1
A_87_P251228	0.00144243	4.70014	up	ACOT11	BU215480	acyl-CoA thioesterase 11
A_87_P008749	0.00154934	4.66937	up	GLRX	NM_205160	glutaredoxin (thioltransferase)
A_87_P062951	0.0109464	4.66676	down	HOXB9	XM_001233690	homeobox B9
A_87_P036946	0.000319268	4.66212	up	PDK1	NM_001031352	pyruvate dehydrogenase kinase, isozyme 1
A_87_P204783	0.000249599	4.65387	down	CELF2	NM_204260	CUGBP, Elav-like family member 2
A_87_P018817	0.00543202	4.63525	up	ETV5	CR338819	ets variant 5
A_87_P011552	0.0126434	4.63012	up	HECW2	CR523528	HECT, C2 and WW domain containing E3 ubiquitin protein ligase 2
A_87_P038140	0.0428573	4.58143	down	EPHA1	NM_204360	EPH receptor A1
A_87_P067601	0.000796238	4.55133	down	FSCN2	NM_001177738	fascin homolog 2, actin-bundling protein, retinal (Strongylocentrotus purpuratus)
A_87_P037769	0.0127958	4.51263	up	MMP9	NM_204667	matrix metallopeptidase 9 (gelatinase B, 92kDa gelatinase, 92kDa type IV collagenase)
A_87_P112803	0.000729173	4.48221	up	PALMD	NM_001277552	palmdelphin
A_87_P101576	0.00233469	4.48058	down	PON2	NM_001201468	paraoxonase 2
A_87_P131453	0.00537689	4.47875	up	SM1	U85022	slow myosin heavy chain 1
A_87_P022240	0.0458687	4.46669	down	DNER	BX935146	delta/notch-like EGF repeat containing
A_87_P064581	0.00907798	4.46375	up	FNDC5	CR353938	fibronectin type III domain containing 5
A_87_P038050	0.0255166	4.44589	down	SIX2	NM_001044695	SIX homeobox 2
A_87_P095651	0.0231251	4.42794	up	RASSF6	XM_004941187	Ras association (RalGDS/AF-6) domain family member 6
A_87_P021513	0.0271704	4.42594	up	RPRML	BX950687	reprimo-like
A_87_P077196	0.0191739	4.40185	down	CLSTN2	XM_422633	calsyntenin 2
A_87_P015534	0.0225427	4.39864	up	GRAMD1B	CR387846	GRAM domain containing 1B
A_87_P057231	0.0105025	4.37209	down	ROR2	NM_001080716	receptor tyrosine kinase-like orphan receptor 2
A_87_P024171	0.000412739	4.35921	up	NIPSNAP3A	BX930816	nipsnap homolog 3A (C. elegans)
A_87_P075686	0.0116853	4.34587	down	C10H15ORF59	CR407172	chromosome 10 open reading frame, human C15orf59
A_87_P156613	0.0211122	4.34585	down	LOC416055	XM_414394	uncharacterized LOC416055
A_87_P174038	0.028183	4.34016	down	AVD	NM_205320	avidin
A_87_P009143	0.0185261	4.33441	up	GSTT1	NM_205365	glutathione S-transferase theta 1
A_87_P075181	0.0139697	4.30064	down	CRISPLD2	XM_414180	cysteine-rich secretory protein LCCL domain containing 2
A_87_P219333	0.00715467	4.29366	down	CD38	NM_001201388	CD38 molecule
A_87_P034531	0.0472324	4.29234	up	SPARCL1	XM_420545	SPARC-like 1 (hevin)
A_87_P023465	0.0293761	4.29205	down	GIMD1	BX932513	GIMAP family P-loop NTPase domain containing 1
A_87_P037588	0.0165466	4.28169	up	TMEM121	NM_204539	transmembrane protein 121
A_87_P276183	0.013814	4.26789	down	CCDC3	XM_003640333	coiled-coil domain containing 3
A_87_P112108	0.0165444	4.26428	down	P4HA3	CR386699	prolyl 4-hydroxylase, alpha polypeptide III
A_87_P108083	0.000913142	4.25948	up	BIK	NM_001278058	BCL2-interacting killer (apoptosis-inducing)
A_87_P037755	0.00159954	4.22837	down	OTOR	NM_204732	otoraplin
A_87_P304778	0.0378573	4.21485	down	HSF4	NM_001172374	heat shock transcription factor 4
A_87_P097701	0.00648444	4.17601	up	SUSD4	XM_001233776	sushi domain containing 4
A_87_P130648	0.0438536	4.15655	down	COL1A1	M10571	collagen, type I, alpha 1
A_87_P023104	0.0228595	4.15392	up	SNX22	BX933308	sorting nexin 22
A_87_P022389	0.00454433	4.14938	up	RETSAT	BX934828	retinol saturase (all-trans-retinol 13,14-reductase)
A_87_P307873	0.00190571	4.13068	up	PPARA	NM_001001464	peroxisome proliferator-activated receptor alpha
A_87_P310052	0.000515379	4.12168	down	ARHGAP28	CR387411	Rho GTPase activating protein 28
A_87_P198633	0.000721362	4.1137	up	TK1	X04353	thymidine kinase 1, soluble
A_87_P070621	0.00111891	4.11348	down	GMEB2	XM_417437	glucocorticoid modulatory element binding protein 2
A_87_P052821	0.0103478	4.10606	down	CEL	NM_001012997	carboxyl ester lipase (bile salt-stimulated lipase)
A_87_P145713	0.0157623	4.08262	down	KLHDC8B	BX936097	kelch domain containing 8B
A_87_P028715	0.00940599	4.08104	up	CLCNKB	BU373407	chloride channel, voltage-sensitive Kb
A_87_P192938	0.00138039	4.07998	up	CD36	NM_001030731	CD36 molecule (thrombospondin receptor)
A_87_P270093	0.00385019	4.06949	up	FABP3	NM_001030889	fatty acid binding protein 3, muscle and heart (mammary-derived growth inhibitor)
A_87_P053301	0.000911048	4.0594	down	PKIA	NM_205374	protein kinase (cAMP-dependent, catalytic) inhibitor alpha
A_87_P034861	0.0495224	4.04644	up	LOC418298	XM_416521	solute carrier family 25 member 33-like
A_87_P011462	0.0195053	4.0407	down	TTC39A	CR523659	tetratricopeptide repeat domain 39A
A_87_P099231	0.0268394	4.03552	up	HSF2	NM_001167764	heat shock transcription factor 2
A_87_P013160	0.00603655	4.01779	up	SYT14	CR405861	synaptotagmin XIV
A_87_P037834	0.0224454	4.01675	up	KRTAP10-4	NM_001039969	keratin associated protein 10-4
A_87_P015783	0.0247271	4.01483	up	PDK4	NM_001199909	pyruvate dehydrogenase kinase, isozyme 4
A_87_P311747	0.0176825	4.0002	down	REEP1	BX931996	receptor accessory protein 1
A_87_P022554	0.00163217	3.99901	down	KATNA1	NM_001044648	katanin p60 (ATPase containing) subunit A 1
A_87_P006122	0.00312159	3.97705	up	LOC423347	XM_001234990	acyl-CoA synthetase short-chain family member 1-like
A_87_P023544	0.0379436	3.9693	up	USP46	BX932326	ubiquitin specific peptidase 46
A_87_P059711	0.0149065	3.96634	down	LINGO1	NM_001024577	leucine rich repeat and Ig domain containing 1
A_87_P028176	0.00593842	3.95877	up	KIAA2022	BU391824	KIAA2022
A_87_P023411	0.00729974	3.95582	up	LOC415859	BX932661	5-hydroxyisourate hydrolase
A_87_P052351	0.0217414	3.94481	down	CBLN4	NM_001079487	cerebellin 4 precursor
A_87_P189833	0.00302084	3.93781	up	C4BPA	AJ720954	complement component 4 binding protein, alpha
A_87_P151613	0.0449422	3.93399	up	HSPB7	BX933220	heat shock 27kDa protein family, member 7 (cardiovascular)
A_87_P011547	0.0184304	3.92991	up	COL23A1	CR523537	collagen, type XXIII, alpha 1
A_87_P107458	0.0291336	3.92246	down	TOM1	NM_205144	target of myb1
A_87_P084881	0.0372504	3.9206	up	NUMB	NM_204835	numb homolog (Drosophila)
A_87_P110588	0.0298937	3.88636	down	ITGBL1	XM_416966	integrin, beta-like 1 (with EGF-like repeat domains)
A_87_P058576	0.00749637	3.86943	up	TPCN3	NM_001143931	two-pore calcium channel 3
A_87_P076226	0.00889257	3.86646	up	C15ORF48	DR416835	chromosome 10 open reading frame, human C15orf48
A_87_P035197	0.0361058	3.85734	down	RGR	NM_001031216	retinal G protein coupled receptor
A_87_P102471	0.0155814	3.85706	down	NEUROD6	XM_418852	neuronal differentiation 6
A_87_P261288	0.00255742	3.85138	down	GCH1	NM_205223	GTP cyclohydrolase 1
A_87_P053511	0.00873402	3.84494	up	NR5A2	NM_205078	nuclear receptor subfamily 5, group A, member 2
A_87_P027411	0.00326986	3.84058	up	NELF	BX261073	nasal embryonic LHRH factor
A_87_P141378	0.023099	3.82871	up	OLFM1	NM_204767	olfactomedin 1
A_87_P302893	0.0346174	3.8209	down	C1ORF95	NM_001277538	chromosome 3 open reading frame, human C1orf95
A_87_P037226	0.0102277	3.81724	down	ROR1	NM_204509	receptor tyrosine kinase-like orphan receptor 1
A_87_P064046	0.000475784	3.81527	down	EDN2	NM_001198655	endothelin 2
A_87_P223408	0.0062925	3.80865	up	CDH2	NM_001001615	cadherin 2, type 1, N-cadherin (neuronal)
A_87_P036508	0.0159784	3.80864	up	BDH1	NM_001006547	3-hydroxybutyrate dehydrogenase, type 1
A_87_P278373	0.0487243	3.80555	up	DKK3	NM_205125	dickkopf homolog 3 (Xenopus laevis)
A_87_P036914	0.0163005	3.80438	up	TWF1	NM_001030739	twinfilin, actin-binding protein, homolog 1 (Drosophila)
A_87_P312407	0.00845087	3.80199	down	MYBPC2	NM_001044659	myosin binding protein C, fast type
A_87_P059761	0.0199825	3.79968	up	COL9A3	NM_205305	collagen, type IX, alpha 3
A_87_P058541	0.00129957	3.79671	down	GLS	NM_001031248	glutaminase
A_87_P037812	0.00176913	3.78839	up	CYP26A1	NM_001001129	cytochrome P450, family 26, subfamily A, polypeptide 1
A_87_P273578	0.0271177	3.78264	up	ANXA7	NM_001277347	annexin A7
A_87_P082491	0.0099276	3.78186	up	B3GALT1	BU350312	UDP-Gal:betaGlcNAc beta 1,3-galactosyltransferase, polypeptide 1
A_87_P005994	0.00656061	3.7774	down	HEPACAM2	CF250160	HEPACAM family member 2
A_87_P051251	0.00233182	3.77249	up	SLC20A2	NM_001031133	solute carrier family 20 (phosphate transporter), member 2
A_87_P023587	0.037001	3.76429	down	NETO2	BX932225	neuropilin (NRP) and tolloid (TLL)-like 2
A_87_P098996	0.0291951	3.76304	down	MAP7	NM_001031072	microtubule-associated protein 7
A_87_P016059	0.0333628	3.75137	up	HEPACAM	CR387069	hepatic and glial cell adhesion molecule
A_87_P097296	0.0183716	3.74493	up	LOC421285	CR391182	uncharacterized LOC421285
A_87_P206398	0.0041047	3.7231	up	HADHB	CR388803	hydroxyacyl-CoA dehydrogenase/3-ketoacyl-CoA thiolase/enoyl-CoA hydratase (trifunctional protein), beta subunit
A_87_P008807	0.0318915	3.70937	up	WT1	NM_205216	Wilms tumor 1
A_87_P014192	0.0294033	3.70378	up	CEP128	CR390385	centrosomal protein 128kDa
A_87_P107373	0.000643735	3.66973	up	ELFN2	XM_004937749	extracellular leucine-rich repeat and fibronectin type III domain containing 2
A_87_P175463	0.00410576	3.6618	down	CUX2	XM_004945582	cut-like homeobox 2
A_87_P080461	0.0355297	3.6559	up	USP54	DR414578	ubiquitin specific peptidase 54
A_87_P031001	0.0448885	3.65285	down	ATP6V0E2	BU273892	ATPase, H+ transporting V0 subunit e2
A_87_P245738	0.024	3.65194	down	PGM1	NM_001038693	phosphoglucomutase 1
A_87_P008937	0.0189231	3.64212	up	PLS1	NM_205347	plastin 1
A_87_P085536	0.00214219	3.64176	down	CALM1	NM_001110364	calmodulin 1 (phosphorylase kinase, delta)
A_87_P083181	0.0423686	3.63134	up	KIF5C	AY354526	kinesin family member 5C
A_87_P094531	0.0369427	3.62698	up	LOC422340	XR_212119	uncharacterized LOC422340
A_87_P130558	0.0488303	3.62109	down	ALDOA	L25374	aldolase A, fructose-bisphosphate
A_87_P030981	0.0339521	3.61857	up	CELF4	EF520345	CUGBP, Elav-like family member 4
A_87_P120423	0.0334541	3.61822	up	XPO4	NM_001012947	exportin 4
A_87_P121133	0.0283292	3.61769	down	ANO8	CR385641	anoctamin 8
A_87_P065221	0.0286737	3.61193	down	C24H11ORF1	XM_417936	chromosome 24 open reading frame, human C11orf1
A_87_P057566	0.00188773	3.58299	up	PITX2	NM_205010	paired-like homeodomain 2
A_87_P008687	0.00235668	3.5655	up	FURIN	NM_204715	furin (paired basic amino acid cleaving enzyme)
A_87_P199993	0.000513926	3.56523	up	MB	NM_001167752	myoglobin
A_87_P210953	0.0388528	3.5651	down	FBP2	BU312699	fructose-1,6-bisphosphatase 2
A_87_P294593	0.000886738	3.55885	up	PPP2CA	NM_001006152	protein phosphatase 2, catalytic subunit, alpha isozyme
A_87_P309822	0.0233876	3.55686	down	PPP3CA	AY324834	protein phosphatase 3 (formerly 2B), catalytic subunit, alpha isoform
A_87_P035248	0.000574694	3.55243	down	HOXA1	AY188521	homeobox A1
A_87_P037636	0.0165193	3.55145	down	ME1	NM_204303	malic enzyme 1, NADP(+)-dependent, cytosolic
A_87_P147653	0.00678359	3.52237	down	PHKG1	NM_001006217	phosphorylase kinase, gamma 1 (muscle)
A_87_P098201	0.0486979	3.50829	up	CYP1B1	XM_419515	cytochrome P450, family 1, subfamily B, polypeptide 1
A_87_P021686	0.015427	3.50677	up	GPLD1	BX950329	glycosylphosphatidylinositol specific phospholipase D1
A_87_P201483	0.0276026	3.50642	down	SLC37A2	BX932962	solute carrier family 37 (glycerol-3-phosphate transporter), member 2
A_87_P010784	0.0387071	3.50411	down	GREM1	NM_204978	gremlin 1
A_87_P130653	0.0162069	3.5034	down	MYLPF	NM_001198744	myosin light chain, phosphorylatable, fast skeletal muscle
A_87_P022214	0.00600361	3.50025	up	MYBPC1	BX935207	myosin binding protein C, slow type
A_87_P009777	0.0201001	3.49723	down	STX1B	D45206	syntaxin1B
A_87_P013142	0.00855072	3.48537	down	LOC421238	CR405884	uncharacterized LOC421238
A_87_P024346	0.0225273	3.47896	down	PKHD1	BX930349	polycystic kidney and hepatic disease 1 (autosomal recessive)
A_87_P101931	0.0121744	3.47362	up	COLQ	XM_001235719	collagen-like tail subunit (single strand of homotrimer) of asymmetric acetylcholinesterase
A_87_P052156	0.00106304	3.46844	up	LBX3	NM_001044668	ladybird-like homeobox 3
A_87_P019408	0.0376601	3.46571	up	ACTRT2	CN236536	actin-related protein T2
A_87_P111018	0.019113	3.46392	down	ARL11	BX934284	ADP-ribosylation factor-like 11
A_87_P052791	0.0373848	3.45302	up	MPL	NM_001001782	myeloproliferative leukemia virus oncogene
A_87_P009154	0.0100606	3.45014	up	PLA2G4A	NM_205423	phospholipase A2, group IVA (cytosolic, calcium-dependent)
A_87_P067531	0.047342	3.4467	down	ABCA5	XM_004946235	ATP-binding cassette, sub-family A (ABC1), member 5
A_87_P068226	0.0421442	3.44567	up	TNFSF15	NM_001024578	tumor necrosis factor (ligand) superfamily, member 15
A_87_P117003	0.0320898	3.43823	up	ZDHHC20	BX934792	zinc finger, DHHC-type containing 20
A_87_P022251	0.00646922	3.43108	down	CPM	NM_001199625	carboxypeptidase M
A_87_P310937	0.00835154	3.42602	down	LOC426897	XM_424505	keratin, type II cuticular Hb4-like
A_87_P056446	0.016333	3.40479	up	ACSL1	NM_001012578	acyl-CoA synthetase long-chain family member 1
A_87_P037090	0.00121963	3.40284	down	PHKB	NM_001007831	phosphorylase kinase, beta
A_87_P035991	0.0204938	3.40271	down	BPGM	NM_001030768	2,3-bisphosphoglycerate mutase
A_87_P108988	0.00536935	3.40046	up	KIAA1524	NM_001030785	KIAA1524
A_87_P101556	0.0332959	3.39663	up	SAMD9L	CF250164	sterile alpha motif domain containing 9-like
A_87_P166013	0.000163162	3.39509	up	WFS1	BU129127	Wolfram syndrome 1 (wolframin)
A_87_P106353	0.00701236	3.39359	down	SLC38A4	NM_001199549	solute carrier family 38, member 4
A_87_P119288	0.0403104	3.39221	down	KCNQ1	CR352903	potassium voltage-gated channel, KQT-like subfamily, member 1
A_87_P236123	0.0208864	3.39062	down	PGK1	NM_204985	phosphoglycerate kinase 1
A_87_P082731	0.00390298	3.38543	down	CYP27A1	CR387538	cytochrome P450, family 27, subfamily A, polypeptide 1
A_87_P053561	0.0189855	3.37382	down	FOXD3	NM_204951	forkhead box D3
A_87_P034686	0.0482354	3.35691	down	SLC41A3	BU108223	solute carrier family 41, member 3
A_87_P022345	0.000593478	3.35461	down	ALKBH4	BX934930	alkB, alkylation repair homolog 4 (E. coli)
A_87_P118463	0.0111705	3.3533	up	NEBL	NM_204488	nebulette
A_87_P009092	0.0130732	3.34575	up	LOC396347	U35054	transcription factor 7-like 2 (T-cell specific, HMG-box)
A_87_P054636	0.00138102	3.33989	down	CALM	NM_205005	calmodulin 2 (phosphorylase kinase, delta)
A_87_P193358	0.0277495	3.33981	down	ATP6V0D2	NM_001008455	ATPase, H+ transporting, lysosomal 38kDa, V0 subunit d2
A_87_P007634	0.0476511	3.33878	down	SRBD1	XM_419463	S1 RNA binding domain 1
A_87_P009464	0.0080022	3.33329	down	FOXA2	NM_204770	forkhead box A2
A_87_P022038	0.000481376	3.32705	up	COQ5	NM_001006194	coenzyme Q5 homolog, methyltransferase (S. cerevisiae)
A_87_P061772	0.0241819	3.3265	up	SF3A2	NM_001004397	splicing factor 3a, subunit 2, 66kDa
A_87_P023693	0.0443235	3.32353	up	SMPX	BX932011	small muscle protein, X-linked
A_87_P058916	0.00310505	3.31066	up	GNRHR	NM_001012609	gonadotropin-releasing hormone receptor
A_87_P014856	0.0028967	3.30548	down	PIK3R1	CR389387	phosphoinositide-3-kinase, regulatory subunit 1 (alpha)
A_87_P051856	0.0088367	3.30449	down	RASAL1	AJ851821	RAS protein activator like 1 (GAP1 like)
A_87_P078941	0.00152732	3.29339	down	FAM69A	BU474097	family with sequence similarity 69, member A
A_87_P101041	0.0408491	3.29303	up	LOC101750288	KC176803	nax35a06
A_87_P120818	0.0380996	3.29081	down	PRRX1	NM_001277724	paired related homeobox 1
A_87_P122178	0.0342902	3.28366	down	IL17RD	NM_204515	interleukin 17 receptor D
A_87_P123148	0.00267171	3.27296	down	PGM2L1	CR388658	phosphoglucomutase 2-like 1
A_87_P094276	0.0299391	3.27286	up	LOC422284	CR407051	response gene to complement 32 protein-like
A_87_P141673	0.0131291	3.27108	down	N4BP3	NM_001031607	NEDD4 binding protein 3
A_87_P085491	0.0436463	3.25953	up	KCNK10	XM_004941856	potassium channel, subfamily K, member 10
A_87_P084876	0.0151097	3.2591	up	LOC771753	XM_003641392	acyl-coenzyme A thioesterase 2, mitochondrial-like
A_87_P078306	0.0107876	3.25009	up	KCNT2	XM_426614	potassium channel, subfamily T, member 2
A_87_P196828	0.00551501	3.24867	up	SLC25A33	XM_417600	solute carrier family 25 (pyrimidine nucleotide carrier), member 33
A_87_P036141	0.0393792	3.24731	up	PLLP	NM_001030561	plasmolipin
A_87_P009494	0.0276871	3.2405	up	AFAP1	NM_204205	actin filament associated protein 1
A_87_P056001	0.0314625	3.23936	up	MLNR	NM_001127313	motilin receptor
A_87_P289053	0.00728819	3.23655	down	GKAP1	DR419117	G kinase anchoring protein 1
A_87_P175143	0.0376238	3.23245	up	TOX		thymocyte selection-associated high mobility group box
A_87_P052391	0.0377953	3.23054	up	SNTB1	NM_001005798	syntrophin, beta 1 (dystrophin-associated protein A1, 59kDa, basic component 1)
A_87_P051596	0.0249758	3.21816	down	SLC6A9	NM_001031279	solute carrier family 6 (neurotransmitter transporter, glycine), member 9
A_87_P037065	0.00137879	3.21327	down	KPNA2	NM_001006209	karyopherin alpha 2 (RAG cohort 1, importin alpha 1)
A_87_P002781	0.0391111	3.2129	down	SS18L1	XM_417402	synovial sarcoma translocation gene on chromosome 18-like 1
A_87_P149248	0.026501	3.21238	up	GALNT11	BU117157	UDP-N-acetyl-alpha-D-galactosamine:polypeptide N-acetylgalactosaminyltransferase 11 (GalNAc-T11)
A_87_P306228	0.0422008	3.20434	down	TBKBP1	XM_428232	TBK1 binding protein 1
A_87_P028073	0.00532461	3.19494	down	FAM82A2	XM_420936	family with sequence similarity 82, member A2
A_87_P018070	0.00147648	3.19471	up	NECAP2	NM_001012837	NECAP endocytosis associated 2
A_87_P037476	0.00741722	3.18691	up	BCMO1	NM_204635	beta-carotene 15,15'-monooxygenase 1
A_87_P066646	0.0251234	3.18337	down	ASPA	XM_415853	aspartoacylase
A_87_P021820	0.0163563	3.18212	down	TSPAN7	BX936056	tetraspanin 7
A_87_P136638	0.00278247	3.16611	down	CTRL	NM_001277625	chymotrypsin-like
A_87_P017341	0.00208825	3.16478	down	PALLD	CR385110	palladin, cytoskeletal associated protein
A_87_P036149	0.0185119	3.16004	down	SNX10	NM_001030986	sorting nexin 10
A_87_P017926	0.00480873	3.15975	up	PFN2	NM_001079760	profilin 2
A_87_P009345	0.0158189	3.14785	down	TPM1	NM_205401	tropomyosin 1 (alpha)
A_87_P081781	0.0443606	3.14684	down	RAMP1	BX936098	receptor (G protein-coupled) activity modifying protein 1
A_87_P177833	0.0241797	3.14526	down	CERS1	NM_001277765	ceramide synthase 1
A_87_P262633	0.0425588	3.14021	up	EFR3B	XM_004935874	EFR3 homolog B (S. cerevisiae)
A_87_P319057	0.00321796	3.13979	up	LIMD1	CR353898	LIM domains containing 1
A_87_P074991	7.23683e-05	3.13789	down	SS18L2	BX930182	synovial sarcoma translocation gene on chromosome 18-like 2
A_87_P020798	0.0180039	3.13653	up	TMEM88	CN222792	transmembrane protein 88
A_87_P067451	0.0406597	3.13355	down	C17ORF58	XM_415673	chromosome 18 open reading frame, human C17orf58
A_87_P027767	0.0116163	3.1249	up	ZFHX3	BU413876	zinc finger homeobox 3
A_87_P095306	0.0183382	3.12099	down	ENPP6	XM_420512	ectonucleotide pyrophosphatase/phosphodiesterase 6
A_87_P038062	0.000590419	3.1187	up	POLA1	AB178529	polymerase (DNA directed), alpha 1, catalytic subunit
A_87_P132873	0.0120912	3.11846	up	LPL	NM_205282	lipoprotein lipase
A_87_P141718	0.00216966	3.11628	up	ALAS1	NM_001018012	aminolevulinate, delta-, synthase 1
A_87_P096551	0.0322021	3.11382	down	STK32B	XM_420796	serine/threonine kinase 32B
A_87_P308552	0.0326164	3.11301	up	LOC776262	XM_001235792	sia-alpha-2,3-Gal-beta-1,4-GlcNAc-R:alpha 2,8-sialyltransferase-like
A_87_P107158	0.00462966	3.11077	up	CYP2D6	NM_001195557	cytochrome P450, family 2, subfamily D, polypeptide 6
A_87_P081646	0.0227692	3.10671	down	COL3A1	NM_205380	collagen, type III, alpha 1
A_87_P036679	0.00284955	3.10317	down	PHTF2	NM_001006226	putative homeodomain transcription factor 2
A_87_P011884	0.00215024	3.10223	up	CHGA	CR523039	chromogranin A (parathyroid secretory protein 1)
A_87_P093676	0.00163668	3.09705	down	LOC422171	CR406310	Rho GTPase activating protein 20-like
A_87_P099861	0.0141726	3.09431	up	BAI3	CO761139	brain-specific angiogenesis inhibitor 3
A_87_P078126	0.00165753	3.09029	down	CLRN1	XM_004943577	clarin 1
A_87_P091571	0.0327581	3.08553	down	KIAA1161	XM_424975	KIAA1161
A_87_P034995	0.00743052	3.08099	up	ADCK3	NM_001199413	aarF domain containing kinase 3
A_87_P012609	0.0448769	3.07954	up	HEATR7B2	CR406681	HEAT repeat family member 7B2
A_87_P098571	0.022852	3.07871	down	TCTE3	CR406360	t-complex-associated-testis-expressed 3
A_87_P070956	0.0121821	3.07722	down	NFATC2		nuclear factor of activated T-cells, cytoplasmic, calcineurin-dependent 2
A_87_P080151	0.041156	3.07599	down	LOC770890	XM_004941988	lipase member M-like
A_87_P118293	0.00721252	3.07401	down	SRGAP1	NM_001080101	SLIT-ROBO Rho GTPase activating protein 1
A_87_P200633	0.0164547	3.07305	down	POLL	AJ719944	polymerase (DNA directed), lambda
A_87_P021638	0.00652804	3.07077	up	TSPAN1	NM_001277590	tetraspanin 1
A_87_P084931	0.0124833	3.07077	up	TTC9	BU278528	tetratricopeptide repeat domain 9
A_87_P013717	0.0281161	3.06996	up	PPEF1	CR391112	protein phosphatase, EF-hand calcium binding domain 1
A_87_P012844	0.045226	3.06593	down	MYOCD	CR406346	myocardin
A_87_P244208	0.03481	3.0604	down	ATP2A1	NM_205519	ATPase, Ca++ transporting, cardiac muscle, fast twitch 1
A_87_P237328	0.0223264	3.0603	down	ERLIN1	NM_001031223	ER lipid raft associated 1
A_87_P021857	0.0223245	3.05715	down	SLC2A12	BX935978	solute carrier family 2 (facilitated glucose transporter), member 12
A_87_P220713	0.039242	3.04544	up	PROSER1	XM_004938742	proline and serine rich 1
A_87_P062116	0.0114014	3.04062	down	MAST3	XM_004948919	microtubule associated serine/threonine kinase 3
A_87_P014350	0.000572082	3.03855	up	COX6A1	NM_001277510	cytochrome c oxidase subunit VIa polypeptide 1
A_87_P009682	0.0236985	3.03679	up	PTGFR	NM_001044657	prostaglandin F receptor (FP)
A_87_P294348	0.00202482	3.03648	down	VIM		vimentin
A_87_P196758	0.0151443	3.03505	up	SMYD2	NM_001277571	SET and MYND domain containing 2
A_87_P014080	0.0413767	3.02729	up	PRDM12	CR390550	PR domain containing 12
A_87_P084631	0.00266404	3.02473	down	LOC100859610	XM_004941607	cyclic AMP-responsive element-binding protein 3-like protein 1-like
A_87_P013079	0.000762896	3.01329	down	CMAS	CR405967	cytidine monophosphate N-acetylneuraminic acid synthetase
A_87_P011485	0.0178342	3.01131	up	PANK1	CR523632	pantothenate kinase 1
A_87_P037618	0.024345	3.00692	down	RUNX2	NM_204128	runt-related transcription factor 2
A_87_P170898	0.0102625	3.00671	up	ZDHHC12	XM_415490	zinc finger, DHHC-type containing 12
A_87_P054096	0.0217009	3.00245	up	NKX2-1	NM_204616	NK2 homeobox 1
A_87_P156998	0.0143476	2.99628	up	KLF8	CO773739	Kruppel-like factor 8
A_87_P024354	0.0186371	2.99576	up	SLC25A47	BX930333	solute carrier family 25, member 47
A_87_P278753	0.0339851	2.99078	down	ENTPD2	NM_204954	ectonucleoside triphosphate diphosphohydrolase 2
A_87_P077231	0.0141459	2.98717	down	MOGAT1	XM_003641754	monoacylglycerol O-acyltransferase 1
A_87_P036552	0.0186134	2.98705	down	RQCD1	NM_001006521	RCD1 required for cell differentiation1 homolog (S. pombe)
A_87_P083051	0.0341051	2.98191	down	GPR39	NM_001080105	G protein-coupled receptor 39
A_87_P002814	0.0170911	2.98083	down	OSBP2	XM_415293	oxysterol binding protein 2
A_87_P297558	0.0480445	2.97839	down	VSNL1	NM_205255	visinin-like 1
A_87_P276843	0.0356573	2.97665	up	CCR8	NM_001030991	chemokine (C-C motif) receptor 8
A_87_P117068	0.0238793	2.9751	up	GPR146	NM_001277534	G protein-coupled receptor 146
A_87_P312682	0.0112911	2.97184	down	MYH9	NM_205477	myosin, heavy chain 9, non-muscle
A_87_P023221	0.0242809	2.97014	up	CYP27C1	BX933060	cytochrome P450, family 27, subfamily C, polypeptide 1
A_87_P243523	0.029592	2.96273	up	CSTF2	NM_001006433	cleavage stimulation factor, 3' pre-RNA, subunit 2, 64kDa
A_87_P037949	0.0397468	2.96068	up	MNR2	AF066860	homeodomain protein
A_87_P010510	0.015266	2.95361	up	ZNF385B	CV859025	zinc finger protein 385B
A_87_P066946	0.0294591	2.95144	down	MYH1B	NM_204228	myosin, heavy chain 1B, skeletal muscle (similar to human myosin, heavy chain 1, skeletal muscle, adult)
A_87_P216698	0.0349781	2.94922	up	C4H4ORF29	NM_001031134	chromosome 4 open reading frame, human C4orf29
A_87_P051196	0.0423742	2.94917	down	INSIG1	NM_001030966	insulin induced gene 1
A_87_P176743	0.0125898	2.94738	down	LRCH1	XM_004938695	leucine-rich repeats and calponin homology (CH) domain containing 1
A_87_P015755	0.0174801	2.94634	down	PPM1J	CR387531	protein phosphatase, Mg2+/Mn2+ dependent, 1J
A_87_P053711	0.0114014	2.94513	up	CNGA1	NM_205220	cyclic nucleotide gated channel alpha 1
A_87_P003373	0.00521438	2.94336	up	NRXN3	NM_001271923	neurexin 3
A_87_P054226	0.0183623	2.94151	down	TNFRSF8	NM_204444	tumor necrosis factor receptor superfamily, member 8
A_87_P060841	0.000232135	2.9351	down	LOC771066	NM_001277933	claw keratin-like
A_87_P035251	0.0142528	2.93147	up	VEGFA	NM_205042	vascular endothelial growth factor A
A_87_P040888	0.00214956	2.93042	down	C2ORF54	XM_001233702	chromosome 9 open reading frame, human C2orf54
A_87_P133278	0.0195302	2.92998	up	GAL8	NM_001001781	Gal 8
A_87_P022637	0.0069505	2.92843	up	TPPP	BX934333	tubulin polymerization promoting protein
A_87_P107268	0.0108143	2.92695	down	SYNGR1	NM_001252278	synaptogyrin 1
A_87_P086581	0.00626547	2.92258	up	DAPK1	NM_001031613	death-associated protein kinase 1
A_87_P022883	0.00360327	2.92232	up	MYOT	BX933757	myotilin
A_87_P009472	0.000926129	2.91617	up	LY6E	NM_204775	lymphocyte antigen 6 complex, locus E
A_87_P058716	0.0241336	2.91292	down	SREBF1	NM_204126	sterol regulatory element binding transcription factor 1
A_87_P114708	0.000914753	2.9115	down	UBE2Q2	BX931952	ubiquitin-conjugating enzyme E2Q family member 2
A_87_P006812	0.00677271	2.91018	down	KLHL25	CO419921	kelch-like 25 (Drosophila)
A_87_P200998	0.00542854	2.90605	down	MVD	CR338929	mevalonate (diphospho) decarboxylase
A_87_P262098	0.00105211	2.90015	up	VAV2	NM_204142	vav 2 guanine nucleotide exchange factor
A_87_P111123	0.0295942	2.89654	up	FREM2	XM_417087	FRAS1 related extracellular matrix protein 2
A_87_P037124	0.0254752	2.89559	up	FIGNL1	AJ719386	fidgetin-like 1
A_87_P035088	0.00817853	2.89364	up	SLBP	NM_001004403	stem-loop binding protein
A_87_P020599	0.0248347	2.89311	up	LOC420734	CN231035	uncharacterized LOC420734
A_87_P069851	0.0187863	2.89263	up	SMTN	AF272975	smoothelin
A_87_P260518	0.00340959	2.88851	up	STEAP3	BU404224	STEAP family member 3, metalloreductase
A_87_P063866	0.0309895	2.8869	down	GRM4	XM_003642745	glutamate receptor, metabotropic 4
A_87_P083271	0.0349664	2.88599	up	NR4A2	XM_004943055	nuclear receptor subfamily 4, group A, member 2
A_87_P105608	0.0270482	2.88113	up	PLXNA4B	XM_004937458	plexin A4, B
A_87_P017603	0.00576929	2.88112	up	DEPDC7	NM_001199406	DEP domain containing 7
A_87_P009822	0.0381548	2.87995	down	MYOM2	NM_205135	myomesin (M-protein) 2, 165kDa
A_87_P310887	0.0362278	2.87565	up	LOC776194	XM_001235733	coronin-1B-like
A_87_P067036	0.0220142	2.87212	up	MYH10	NM_205474	myosin, heavy chain 10, non-muscle
A_87_P217088	0.0205047	2.86781	up	SDC1	XM_419972	syndecan 1
A_87_P223328	0.00194658	2.86177	down	NEFL	CO421925	neurofilament, light polypeptide
A_87_P229048	0.0197997	2.85976	up	VAV3	NM_206863	vav 3 guanine nucleotide exchange factor
A_87_P021926	0.00861089	2.8589	up	TM6SF1	NM_001277461	transmembrane 6 superfamily member 1
A_87_P021859	0.0221505	2.85577	up	PERP	NM_001277703	PERP, TP53 apoptosis effector
A_87_P068601	0.00463055	2.85204	up	FAM69B	CR389960	family with sequence similarity 69, member B
A_87_P310602	0.0314288	2.84997	down	HSF2BP	XM_004934595	heat shock transcription factor 2 binding protein
A_87_P017164	0.00262585	2.84842	down	GYLTL1B	NM_001004404	glycosyltransferase-like 1B
A_87_P173765	0.0120012	2.8463	down	SFRP1	NM_204553	secreted frizzled-related protein 1
A_87_P128458	0.0220533	2.83751	up	PARP4	CR524360	poly (ADP-ribose) polymerase family, member 4
A_87_P015383	0.0109059	2.83571	down	MCM10	CR388558	minichromosome maintenance complex component 10
A_87_P021630	0.0341184	2.83405	down	FBP1	NM_001278048	fructose-1,6-bisphosphatase 1
A_87_P023557	0.000360453	2.83284	up	ACOT13	BX932290	acyl-CoA thioesterase 13
A_87_P016606	0.000904268	2.83135	up	C5ORF5	CR386256	family with sequence similarity 13, member B
A_87_P165393	0.00160549	2.83043	up	MIPEP	XM_417136	mitochondrial intermediate peptidase
A_87_P036260	0.000104501	2.82931	up	ETFA	NM_001030543	electron-transfer-flavoprotein, alpha polypeptide
A_87_P095181	0.0465901	2.82031	up	MMRN1	XM_004941034	multimerin 1
A_87_P037888	0.00864523	2.81915	down	FGF13	AF108757	fibroblast growth factor 13
A_87_P079481	0.00318503	2.81882	up	CPT2	NM_001031287	carnitine palmitoyltransferase 2
A_87_P214508	0.0111463	2.81274	up	CTGF	NM_204274	connective tissue growth factor
A_87_P078651	0.0207657	2.81092	up	ANGPTL1	NM_001277665	angiopoietin-like 1
A_87_P016332	0.010835	2.8094	down	MPPED1	CR386658	metallophosphoesterase domain containing 1
A_87_P014664	0.0134942	2.80828	up	HRASLS	CR389674	HRAS-like suppressor
A_87_P059316	0.0315938	2.80197	up	IHH	NM_204957	Indian hedgehog
A_87_P055955	0.0203446	2.8001	down	LOC771308	NM_001104958	growth hormone releasing hormone receptor
A_87_P093896	0.0267879	2.79809	down	PHKA1	XM_004940598	phosphorylase kinase, alpha 1 (muscle)
A_87_P178383	0.032273	2.79752	down	LOC101749892	XM_004938412	uncharacterized LOC101749892
A_87_P070301	0.0479977	2.79614	down	KCNS1	XM_004947028	potassium voltage-gated channel, delayed-rectifier, subfamily S, member 1
A_87_P240723	0.00701229	2.7945	up	LEPR	NM_204323	leptin receptor
A_87_P036808	0.00447171	2.79293	down	ITFG1	NM_001005840	integrin alpha FG-GAP repeat containing 1
A_87_P056096	0.0256084	2.7924	down	TNFRSF13B	NM_001097537	tumor necrosis factor receptor superfamily, member 13B
A_87_P097851	0.0398925	2.79233	down	TRAF5	NM_204219	TNF receptor-associated factor 5
A_87_P098466	0.0086539	2.79082	up	SIPA1L2	XM_419564	signal-induced proliferation-associated 1 like 2
A_87_P022114	0.0118503	2.78897	down	DCTN5	NM_001198639	dynactin 5 (p25)
A_87_P085816	0.0085385	2.78695	up	EXOC3L4	CR390736	exocyst complex component 3-like 4
A_87_P036049	0.00937141	2.7859	down	RPIA	NM_001031170	ribose 5-phosphate isomerase A
A_87_P116448	0.00370739	2.78004	down	SH3BGR	BX934070	SH3 domain binding glutamic acid-rich protein
A_87_P193588	0.0275774	2.77941	up	HSPA13	NM_001030793	heat shock protein 70kDa family, member 13
A_87_P101921	0.00194301	2.77511	up	SCRN1	CR406502	secernin 1
A_87_P034433	0.0248657	2.77218	up	BCAR3	BU116013	breast cancer anti-estrogen resistance 3
A_87_P094921	0.0403909	2.77159	down	RNF150	CR523945	ring finger protein 150
A_87_P008907	0.020258	2.77003	up	ALDH1A1	NM_204577	aldehyde dehydrogenase 1 family, member A1
A_87_P016470	0.0145475	2.76301	down	SOBP	NM_001110177	sine oculis binding protein homolog (Drosophila)
A_87_P312237	0.0286706	2.76234	up	WIPF1	NM_001012917	WAS/WASL interacting protein family, member 1
A_87_P274433	0.00966438	2.7615	down	PHKA2	XM_004934688	phosphorylase kinase, alpha 2 (liver)
A_87_P084821	0.00964699	2.76102	up	PLA2G4F	XM_426428	phospholipase A2, group IVF
A_87_P076051	0.0100349	2.75517	down	RFXDC2	XM_429081	regulatory factor X domain containing 2
A_87_P056441	0.00459547	2.75327	up	SULT1B1	NM_204545	sulfotransferase family, cytosolic, 1B, member 1
A_87_P013027	0.00034871	2.75144	down	PAPSS1	CR406042	3'-phosphoadenosine 5'-phosphosulfate synthase 1
A_87_P116523	0.0125077	2.75055	up	ZC3H12C	BX934154	zinc finger CCCH-type containing 12C
A_87_P021616	0.00147632	2.75032	down	PVRL3	BX950486	poliovirus receptor-related 3
A_87_P066901	0.00874174	2.74614	down	SMTNL2	BU216053	smoothelin-like 2
A_87_P023200	0.0034597	2.74582	up	BRP44	BX933106	brain protein 44
A_87_P092136	0.00581385	2.74029	down	BHMT	XM_414685	betaine--homocysteine S-methyltransferase
A_87_P051852	0.00502232	2.73953	up	FNIP1	NM_001039314	folliculin interacting protein 1
A_87_P083916	0.0114716	2.73902	down	SOX6	KC832419	SRY (sex determining region Y)-box 6
A_87_P021364	0.0221064	2.73834	down	GPR124	CD217936	G protein-coupled receptor 124
A_87_P070371	0.018447	2.73791	down	JPH2	CR389650	junctophilin 2
A_87_P294063	0.0151698	2.73569	up	IRF6		interferon regulatory factor 6
A_87_P021831	0.00956839	2.734	up	SDC3	BX936025	syndecan 3
A_87_P081066	0.0195484	2.73292	down	CALHM1	XM_426534	calcium homeostasis modulator 1
A_87_P022887	0.0193681	2.72893	up	HMGCLL1	BX933748	3-hydroxymethyl-3-methylglutaryl-CoA lyase-like 1
A_87_P077791	0.00701581	2.72858	up	KCNMB2	BX950825	potassium large conductance calcium-activated channel, subfamily M, beta member 2
A_87_P077336	0.00739395	2.72656	down	GRK7	XM_426681	G protein-coupled receptor kinase 7
A_87_P096731	0.015812	2.72654	down	SPON2	BX931971	spondin 2, extracellular matrix protein
A_87_P159453	0.00447464	2.72621	down	FAM70B	BU460677	family with sequence similarity 70, member B
A_87_P022062	0.0492011	2.72531	down	DCUN1D5	BX935584	DCN1, defective in cullin neddylation 1, domain containing 5 (S. cerevisiae)
A_87_P099491	0.0156214	2.72382	down	BEND3	XM_003641010	BEN domain containing 3
A_87_P119853	0.0134771	2.71832	down	LGALSL	CR353568	lectin, galactoside-binding-like
A_87_P037481	0.0339462	2.71648	down	PHOX2B	AJ251458	paired-like homeobox 2b
A_87_P285798	0.0134923	2.715	down	MYH1A	NM_001013396	myosin, heavy chain 1A, skeletal muscle (similar to human myosin, heavy chain 1, skeletal muscle, adult)
A_87_P126253	0.0477597	2.71463	up	ABCB1LB	NM_204894	ATP-binding cassette, sub-family B (MDR/TAP), member 1-like B
A_87_P112973	0.0216985	2.71405	up	TOX3	NM_001277138	TOX high mobility group box family member 3
A_87_P056916	0.0191421	2.71388	down	PKM2	NM_205469	pyruvate kinase, muscle
A_87_P037516	0.00339732	2.71182	down	SLC8A3	AJ012580	solute carrier family 8 (sodium/calcium exchanger), member 3
A_87_P089406	0.00298819	2.70724	down	LOC101749119	XM_004951053	olfactory receptor 14J1-like
A_87_P193818	0.00107004	2.7059	down	CKMT1A	NM_204182	creatine kinase, mitochondrial 1A
A_87_P116109	0.00392931	2.70507	up	POLR1A	BX933575	polymerase (RNA) I polypeptide A, 194kDa
A_87_P078036	0.0177169	2.70274	down	LOC425021	XM_004943547	PQ-loop repeat-containing protein 2-like
A_87_P017749	0.0284766	2.7024	down	TECPR1	CR353736	tectonin beta-propeller repeat containing 1
A_87_P022631	0.00237673	2.69932	down	C4HXORF41	BX934346	chromosome 4 open reading frame, human CXorf41
A_87_P013398	0.00252761	2.69852	up	PTCHD1	CR391519	patched domain containing 1
A_87_P037462	0.0128214	2.69646	up	ADCY5	NM_204631	adenylate cyclase 5
A_87_P061431	0.01166	2.69645	up	C8ORF4	BX930352	chromosome 22 open reading frame, human C8orf4
A_87_P151798	0.00241986	2.69511	up	ECI1	NM_001277585	enoyl-CoA delta isomerase 1
A_87_P030706	0.0179386	2.69436	up	GFAP	BU284480	glial fibrillary acidic protein
A_87_P024085	0.00466905	2.69229	up	SPECC1	BX931064	sperm antigen with calponin homology and coiled-coil domains 1
A_87_P093086	0.0298571	2.68674	down	CZH5ORF63	CR353733	chromosome Z open reading frame, human C5orf63
A_87_P050621	0.000592094	2.68601	down	CBFA2T2	NM_001011689	core-binding factor, runt domain, alpha subunit 2; translocated to, 2
A_87_P022792	0.00933277	2.68591	down	DCUN1D4	BX933972	DCN1, defective in cullin neddylation 1, domain containing 4 (S. cerevisiae)
A_87_P036378	0.0226982	2.68295	down	LOC426385	NM_001031378	serine/threonine kinase 35-like
A_87_P018039	1.40478e-05	2.6815	up	SEMA4B	CR353284	sema domain, immunoglobulin domain (Ig), transmembrane domain (TM) and short cytoplasmic domain, (semaphorin) 4B
A_87_P174103	0.0006565	2.68063	up	P2RX7	XM_001235162	purinergic receptor P2X, ligand-gated ion channel, 7
A_87_P308167	0.0172477	2.67744	down	KIF3C	XM_426988	kinesin family member 3C
A_87_P017829	0.0104013	2.6667	up	GPT2	CR353609	glutamic pyruvate transaminase (alanine aminotransferase) 2
A_87_P021409	0.0220046	2.66437	up	PLD4	CA786383	phospholipase D family, member 4
A_87_P282668	0.0114999	2.66133	down	SLC2A3	NM_205511	solute carrier family 2 (facilitated glucose transporter), member 3
A_87_P022221	0.023165	2.66074	up	PTPN5	BX935185	protein tyrosine phosphatase, non-receptor type 5 (striatum-enriched)
A_87_P074446	0.00356371	2.65637	up	GPR56	XM_413999	G protein-coupled receptor 56
A_87_P072226	0.000402308	2.65437	down	ABCA3	XM_004945435	ATP-binding cassette, sub-family A (ABC1), member 3
A_87_P245708	0.021872	2.65226	up	ANLN	BU412251	anillin, actin binding protein
A_87_P018887	0.00521274	2.65177	down	NPHP4	CR338722	nephronophthisis 4
A_87_P050971	0.00548695	2.64828	down	TMED8	NM_001031206	transmembrane emp24 protein transport domain containing 8
A_87_P191073	0.0171061	2.64742	down	CAPN1	NM_205303	calpain 1, (mu/I) large subunit
A_87_P130528	0.00020024	2.64224	up	KAL1	NM_205424	Kallmann syndrome 1 sequence
A_87_P174543	0.00146557	2.64127	down	CAMK1	XM_414388	calcium/calmodulin-dependent protein kinase I
A_87_P006450	0.0450491	2.64088	down	L3MBTL4	XR_140322	l(3)mbt-like 4 (Drosophila)
A_87_P015046	0.0293228	2.64037	up	LOC416629	CR389079	uncharacterized LOC416629
A_87_P283428	0.0275113	2.64012	down	ATP1A2	NM_205476	ATPase, Na+/K+ transporting, alpha 2 polypeptide
A_87_P018299	0.000289745	2.63966	up	PDPR	CR352885	pyruvate dehydrogenase phosphatase regulatory subunit
A_87_P011865	0.0220997	2.63939	down	VWC2	CR523060	von Willebrand factor C domain containing 2
A_87_P017796	0.00105018	2.63895	down	PICK1	CR353659	protein interacting with PRKCA 1
A_87_P261298	0.0315182	2.63842	down	SLC7A5	NM_001030579	solute carrier family 7 (amino acid transporter light chain, L system), member 5
A_87_P014067	0.0492955	2.63453	down	ZIC4	CR390566	Zic family member 4
A_87_P146698	0.00644039	2.63321	up	LRP11		low density lipoprotein receptor-related protein 11
A_87_P104343	0.0220635	2.63304	up	RGS20	NM_204842	regulator of G-protein signaling 20
A_87_P114308	0.0253657	2.63266	up	NKAIN4	BX931341	Na+/K+ transporting ATPase interacting 4
A_87_P014962	0.0185329	2.63242	up	KLHL34	CR389218	kelch-like 34 (Drosophila)
A_87_P009468	0.00722946	2.63095	up	TMOD1	NM_205027	tropomodulin 1
A_87_P192523	0.0368781	2.62491	down	ENS-3	NM_204632	pol-like protein ENS-3
A_87_P154488	0.0357783	2.62427	up	ZAR1	DR418514	zygote arrest 1
A_87_P107353	0.0165956	2.62218	up	SH3BP1	XM_428489	SH3-domain binding protein 1
A_87_P108703	0.0144718	2.62043	down	POPDC2	NM_206865	popeye domain containing 2
A_87_P021910	0.0375559	2.62008	down	MYOZ1	BX935870	myozenin 1
A_87_P119753	0.0285902	2.61962	up	CHORDC1	CR353453	cysteine and histidine-rich domain (CHORD) containing 1
A_87_P194118	0.00114534	2.61847	down	CCDC134	BX930627	coiled-coil domain containing 134
A_87_P052646	0.0337863	2.61585	up	CTTNBP2	NM_001098539	cortactin binding protein 2
A_87_P065381	0.0175349	2.61562	up	MMEL1	XM_001233076	membrane metallo-endopeptidase-like 1
A_87_P008712	0.00462704	2.61541	up	MYO5A	NM_205300	myosin VA (heavy chain 12, myosin)
A_87_P120978	0.0260378	2.6117	up	FAM167A	CR385469	family with sequence similarity 167, member A
A_87_P095851	0.0130507	2.60867	down	PDLIM5	NM_001031149	PDZ and LIM domain 5
A_87_P100641	0.0458024	2.60759	up	EFHC1	AY823389	EF-hand domain (C-terminal) containing 1
A_87_P077936	0.039738	2.60693	up	LOC425001		uncharacterized LOC425001
A_87_P112418	0.0237711	2.60637	down	TRH	NM_001030383	thyrotropin-releasing hormone
A_87_P077091	0.0296053	2.60523	down	KLHL30	XM_422662	kelch-like 30 (Drosophila)
A_87_P014156	0.0178314	2.60174	up	LOC422757	CR390435	uncharacterized LOC422757
A_87_P022573	0.0317731	2.59789	down	OC3	NM_001201386	osteocalcin-like protein OC3
A_87_P031514	0.0122183	2.59785	up	PDE10A	BU256639	phosphodiesterase 10A
A_87_P035058	0.000434798	2.59742	down	WNT5B	NM_001037269	wingless-type MMTV integration site family, member 5B
A_87_P193713	0.00795061	2.59493	up	CFL2	NM_001004406	cofilin 2 (muscle)
A_87_P063351	0.00811436	2.58855	up	PKP1	XM_419240	plakophilin 1 (ectodermal dysplasia/skin fragility syndrome)
A_87_P268063	0.0312866	2.58662	up	ACAD11	NM_001006367	acyl-CoA dehydrogenase family, member 11
A_87_P306778	0.0147296	2.58133	up	CORO1C	NM_001277868	coronin, actin binding protein, 1C
A_87_P091611	0.0395148	2.57888	up	FANCG	NM_204378	Fanconi anemia, complementation group G
A_87_P024410	0.00332097	2.57699	down	AGPAT5	BX930171	1-acylglycerol-3-phosphate O-acyltransferase 5 (lysophosphatidic acid acyltransferase, epsilon)
A_87_P010757	0.00895456	2.57648	up	RAPGEF2	CR733318	Rap guanine nucleotide exchange factor (GEF) 2
A_87_P104623	0.0283297	2.57432	down	GDAP1	BX931219	ganglioside induced differentiation associated protein 1
A_87_P023943	0.00260757	2.56826	down	AIDA	NM_001277540	axin interactor, dorsalization associated
A_87_P321757	0.00160783	2.56256	down	SNX17	XM_419999	sorting nexin 17
A_87_P022159	0.0117882	2.55831	up	CMTM8	NM_001199703	CKLF-like MARVEL transmembrane domain containing 8
A_87_P114018	4.72253e-06	2.5579	up	SIK2	BX931078	salt-inducible kinase 2
A_87_P116158	0.00332324	2.55782	down	DNAJC1	BX933622	DnaJ (Hsp40) homolog, subfamily C, member 1
A_87_P101496	0.0071137	2.55365	down	STEAP1	CR353752	six transmembrane epithelial antigen of the prostate 1
A_87_P098256	0.0210687	2.55147	down	SRD5A2	XM_001235446	steroid-5-alpha-reductase, alpha polypeptide 2 (3-oxo-5 alpha-steroid delta 4-dehydrogenase alpha 2)
A_87_P288318	0.0464838	2.55066	up	EXD2	NM_001199700	exonuclease 3'-5' domain containing 2
A_87_P037348	0.018352	2.54775	down	AMPD1	AJ444445	adenosine monophosphate deaminase 1
A_87_P070656	0.0379524	2.54649	up	ID1	NM_204590	inhibitor of DNA binding 1, dominant negative helix-loop-helix protein
A_87_P193658	0.0178164	2.543	down	XPA	NM_204853	xeroderma pigmentosum, complementation group A
A_87_P133273	0.0149525	2.54226	down	GAL13	NM_001001780	beta-defensin 13
A_87_P069776	0.00300349	2.54004	up	LOC770215	BX932734	dynein, light chain, LC8-type 1
A_87_P192238	0.00406294	2.53673	up	NDUFA10	NM_001031247	NADH dehydrogenase (ubiquinone) 1 alpha subcomplex, 10, 42kDa
A_87_P093026	0.000802428	2.53673	down	RNF170	NM_001177737	ring finger protein 170
A_87_P025768	0.00155223	2.5353	down	C2H9ORF5	XM_419042	chromosome 2 open reading frame, human C9orf5
A_87_P012558	0.0252838	2.53477	down	DKK2	CR406750	dickkopf 2 homolog (Xenopus laevis)
A_87_P069161	0.0153142	2.53133	up	CAMKK2	L20626	calcium/calmodulin-dependent protein kinase kinase 2, beta
A_87_P110668	0.0461425	2.53064	up	RAP2A	XM_001233103	RAP2A, member of RAS oncogene family
A_87_P195403	0.0023574	2.52854	down	SNAP25	NM_205458	synaptosomal-associated protein, 25kDa
A_87_P096846	0.0235779	2.52227	up	ADRA1D	XM_004936274	adrenergic, alpha-1D-, receptor
A_87_P024430	0.0276785	2.51679	down	SLC5A10	BX930126	solute carrier family 5 (sodium/glucose cotransporter), member 10
A_87_P050426	0.0227304	2.51307	up	RPL3	NM_001006241	ribosomal protein L3
A_87_P014337	0.0378003	2.50958	down	C8H1ORF168	CR390157	chromosome 8 open reading frame, human C1orf168
A_87_P006243	0.0470489	2.5074	up	ARHGEF17	XM_003640627	Rho guanine nucleotide exchange factor (GEF) 17
A_87_P012649	0.00213275	2.50586	down	RFK	NM_001031605	riboflavin kinase
A_87_P024769	0.0172357	2.50492	up	AMPD3	NM_001199588	adenosine monophosphate deaminase 3
A_87_P152438	0.000809513	2.50335	up	PPP2R3B	BX929884	protein phosphatase 2, regulatory subunit B'', beta
A_87_P069141	0.00796204	2.50301	up	IFT81	NM_001252309	intraflagellar transport 81 homolog (Chlamydomonas)
A_87_P037587	0.00965706	2.50264	up	SEMA3F	NM_204258	sema domain, immunoglobulin domain (Ig), short basic domain, secreted, (semaphorin) 3F
A_87_P016913	6.98749e-05	2.50219	up	RADIL	CR385802	Ras association and DIL domains
A_87_P106318	0.0146878	2.49983	down	TMEM117	XM_416041	transmembrane protein 117
A_87_P264248	0.0471369	2.49911	down	TWIST2	NM_204679	twist homolog 2 (Drosophila)
A_87_P031710	0.0403109	2.49601	up	C13H5ORF4	BU248049	chromosome 13 open reading frame, human C5orf4
A_87_P143108	0.0191381	2.49503	up	FAM169A	CR524152	family with sequence similarity 169, member A
A_87_P256488	0.00361657	2.49441	up	HPS3	XM_004943592	Hermansky-Pudlak syndrome 3
A_87_P021748	0.000115042	2.49391	up	DECR1	BX936279	2,4-dienoyl CoA reductase 1, mitochondrial
A_87_P033966	0.00135126	2.49209	down	FABP6	NM_001277701	fatty acid binding protein 6, ileal
A_87_P269813	0.0330774	2.49184	up	WDR1	NM_001004402	WD repeat domain 1
A_87_P034466	0.0340512	2.49134	up	HSPA12A	XM_421779	heat shock 70kDa protein 12A
A_87_P052191	0.00459562	2.49102	up	PRLH	NM_001082419	prolactin releasing hormone
A_87_P087196	0.000904347	2.49019	up	LOC100859502	BG711446	leukocyte immunoglobulin-like receptor subfamily A member 2-like
A_87_P014918	0.0411655	2.49014	up	RCAN1	NM_001278079	regulator of calcineurin 1
A_87_P133773	0.011854	2.48872	up	DDT	AJ719424	D-dopachrome tautomerase
A_87_P078201	0.03469	2.48598	down	LOC101747795	XR_210820	uncharacterized LOC101747795
A_87_P021672	0.013833	2.48537	up	LOC422926	NM_001165913	uncharacterized LOC422926
A_87_P036540	0.0396777	2.48429	down	SLC47A1	NM_001030720	solute carrier family 47, member 1
A_87_P147798	0.0447314	2.48344	up	IGSF21	XM_417520	immunoglobin superfamily, member 21
A_87_P130983	0.00182039	2.48338	up	RARB	S75944	retinoic acid receptor, beta
A_87_P193363	0.0441304	2.47821	down	EAF2	NM_001006525	ELL associated factor 2
A_87_P058436	0.00653166	2.47808	down	HSD3B2	NM_205118	hydroxy-delta-5-steroid dehydrogenase, 3 beta- and steroid delta-isomerase 2
A_87_P134943	0.026602	2.47701	up	MSC	CV861855	musculin
A_87_P028736	0.000524947	2.47552	down	LITAF	BU372919	lipopolysaccharide-induced TNF factor
A_87_P012309	0.00813489	2.47522	up	SEZ6L	CR407088	seizure related 6 homolog (mouse)-like
A_87_P092311	0.0448484	2.46965	up	PGM5	XM_424802	phosphoglucomutase 5
A_87_P003966	0.00859795	2.46767	down	SNRPB2		small nuclear ribonucleoprotein polypeptide B
A_87_P101581	0.0197356	2.46424	down	ASB4	XM_418670	ankyrin repeat and SOCS box containing 4
A_87_P074046	0.00402459	2.46231	down	TADA3	XM_414389	transcriptional adaptor 3
A_87_P100471	0.0251398	2.45752	up	CENPO	NM_001031099	centromere protein O
A_87_P081466	0.0389484	2.45478	up	LOC768812	XM_003641504	putative pre-mRNA-splicing factor ATP-dependent RNA helicase DHX32-like
A_87_P192578	0.0189471	2.45381	up	LOC395647	NM_204843	RAP1 GTPase activating protein
A_87_P024251	0.000898412	2.45362	up	ACAT1	NM_001277779	acetyl-CoA acetyltransferase 1
A_87_P017394	0.0352164	2.45352	down	NAV3	NM_001159347	neuron navigator 3
A_87_P193573	0.00188068	2.45272	up	ETFDH	NM_001031534	electron-transferring-flavoprotein dehydrogenase
A_87_P152003	0.0353315	2.45136	up	LOC418543	CR407341	uncharacterized LOC418543
A_87_P265803	0.0443294	2.44803	up	MPP2	XM_003642818	membrane protein, palmitoylated 2 (MAGUK p55 subfamily member 2)
A_87_P091906	0.00326285	2.44735	up	NNT	BU286275	nicotinamide nucleotide transhydrogenase
A_87_P037633	0.000782189	2.44518	up	SMYD1	NM_204155	SET and MYND domain containing 1
A_87_P102856	0.0300304	2.44474	up	ID4	NM_204282	inhibitor of DNA binding 4, dominant negative helix-loop-helix protein
A_87_P023697	0.036754	2.44162	up	SACS	BX931999	spastic ataxia of Charlevoix-Saguenay (sacsin)
A_87_P238633	0.0463162	2.43844	up	PLEKHB1	NM_001012546	pleckstrin homology domain containing, family B (evectins) member 1
A_87_P013649	0.00397189	2.43502	down	KLHL29	CR391195	kelch-like 29 (Drosophila)
A_87_P056371	0.0443317	2.43271	down	ST6GALNAC4	NM_204511	ST6 (alpha-N-acetyl-neuraminyl-2,3-beta-galactosyl-1,3)-N-acetylgalactosaminide alpha-2,6-sialyltransferase 4
A_87_P128168	0.0398362	2.43148	up	PRSS3	NM_205385	protease, serine, 3
A_87_P018229	0.0125454	2.42828	down	TMEM62	CR352997	transmembrane protein 62
A_87_P017224	0.0307002	2.42748	down	DPEP1	CR385278	dipeptidase 1 (renal)
A_87_P030396	0.0417534	2.41931	down	TOMM6	BU297791	translocase of outer mitochondrial membrane 6 homolog (yeast)
A_87_P003115	0.0302436	2.41747	down	SLC47A2	NM_001135679	solute carrier family 47, member 2
A_87_P026699	0.0135427	2.41516	down	SAMD15	BU446818	sterile alpha motif domain containing 15
A_87_P212043	0.0302152	2.41457	down	WDR51B	NM_001006232	WD repeat domain 51B
A_87_P098091	0.0035904	2.41109	down	ZFAND3	CR385471	zinc finger, AN1-type domain 3
A_87_P052381	0.0086672	2.41014	up	BRP44L	NM_001031524	brain protein 44-like
A_87_P212293	0.0493485	2.40861	up	COL4A5	DR416418	collagen, type IV, alpha 5
A_87_P037984	0.000911243	2.40714	up	JAK3	NM_204996	Janus kinase 3
A_87_P107493	0.0378271	2.40536	up	ASCL4	XM_004937806	achaete-scute complex homolog 4 (Drosophila)
A_87_P108423	0.0288548	2.40526	up	VAMP1		vesicle-associated membrane protein 1 (synaptobrevin 1)
A_87_P072121	0.0030159	2.40518	down	LOC100857269	BU256643	rab11 family-interacting protein 3-like
A_87_P022177	0.00227987	2.40185	down	JPH1	BX935341	junctophilin 1
A_87_P229128	0.034876	2.40007	up	COX1		cytochrome c oxidase subunit I
A_87_P194783	0.000217954	2.39628	up	MCF2L	NM_001252063	MCF.2 cell line derived transforming sequence-like
A_87_P013795	0.0219532	2.39599	up	TMEM132E	CR390995	transmembrane protein 132E
A_87_P018842	0.0175565	2.3918	down	SLC13A4	CR338786	solute carrier family 13 (sodium/sulfate symporters), member 4
A_87_P014009	0.00186976	2.38954	up	LOC100859798	CR390661	protein FAM134B-like
A_87_P062696	0.0165406	2.38811	down	MAP3K14	NM_001030927	mitogen-activated protein kinase kinase kinase 14
A_87_P024754	0.0185346	2.38699	down	METTL18	BX929354	methyltransferase like 18
A_87_P017601	0.0356144	2.38682	down	RPS27L	NM_001277460	ribosomal protein S27-like
A_87_P284148	0.0496837	2.38674	up	ND2		NADH dehydrogenase subunit 2
A_87_P092786	0.00517618	2.38564	up	AUH	NM_001252606	AU RNA binding protein/enoyl-CoA hydratase
A_87_P012613	0.0223796	2.38559	down	EYA4	CR406677	eyes absent homolog 4 (Drosophila)
A_87_P178798	0.0419824	2.38034	up	FUBP3	DR411856	far upstream element (FUSE) binding protein 3
A_87_P009298	0.0127025	2.37987	down	CAPZA2	NM_001004380	capping protein (actin filament) muscle Z-line, alpha 2
A_87_P035295	0.0485409	2.37951	up	COL2A1	NM_204426	collagen, type II, alpha 1
A_87_P064351	0.00719175	2.37903	up	RSPO1	BU229037	R-spondin 1
A_87_P014427	0.0143677	2.37856	down	TTLL4	CR390011	tubulin tyrosine ligase-like family, member 4
A_87_P060826	0.0120945	2.37856	down	HAPLN2	XM_423654	hyaluronan and proteoglycan link protein 2
A_87_P108275	0.0409932	2.37613	down	KCNA5	XM_417226	potassium voltage-gated channel, shaker-related subfamily, member 5
A_87_P021939	0.0403392	2.37341	up	PPDPF	NM_001197037	pancreatic progenitor cell differentiation and proliferation factor homolog (zebrafish)
A_87_P103983	0.00887045	2.37274	down	SOGA2	XM_423729	SOGA family member 2
A_87_P009794	0.0360033	2.3723	down	MAF	NM_001044671	v-maf musculoaponeurotic fibrosarcoma oncogene homolog (avian)
A_87_P050241	0.0452571	2.3716	down	LAT2	NM_001007482	linker for activation of T cells family, member 2
A_87_P076891	0.0179434	2.36926	up	ARHGEF4	CR387262	Rho guanine nucleotide exchange factor (GEF) 4
A_87_P099356	0.00392041	2.36868	down	HS3ST5	XM_004940295	heparan sulfate (glucosamine) 3-O-sulfotransferase 5
A_87_P192803	0.0225737	2.36849	down	ORC3	NM_001031082	origin recognition complex, subunit 3
A_87_P008922	0.00907726	2.36769	down	ARF5	NM_205325	ADP-ribosylation factor 5
A_87_P054501	0.015686	2.36682	up	TCF15	NM_204946	transcription factor 15 (basic helix-loop-helix)
A_87_P109398	0.016789	2.36622	up	HUNK	CO767557	hormonally up-regulated Neu-associated kinase
A_87_P124803	0.00603183	2.36539	down	VPS37C	NM_001199569	vacuolar protein sorting 37 homolog C (S. cerevisiae)
A_87_P009167	0.0144318	2.36413	down	SEMA3A	NM_204977	sema domain, immunoglobulin domain (Ig), short basic domain, secreted, (semaphorin) 3A
A_87_P057506	0.00721309	2.36351	down	RAD9A	NM_213583	RAD9 homolog A (S. pombe)
A_87_P037920	0.0339478	2.36321	up	CAMK2A	NM_204295	calcium/calmodulin-dependent protein kinase II alpha
A_87_P094816	0.0198002	2.36077	down	SPOCK3	BU133010	sparc/osteonectin, cwcv and kazal-like domains proteoglycan (testican) 3
A_87_P054071	0.0140078	2.35891	up	CIRBP	NM_001031347	cold inducible RNA binding protein
A_87_P123323	0.0443415	2.35667	up	RP2	NM_001008680	retinitis pigmentosa 2 (X-linked recessive)
A_87_P016744	0.012815	2.35505	down	SLC25A25	CR386031	solute carrier family 25 (mitochondrial carrier; phosphate carrier), member 25
A_87_P075051	0.0024417	2.35371	down	CMTM4	CR338861	CKLF-like MARVEL transmembrane domain containing 4
A_87_P087646	0.00576945	2.35341	down	TMOD4	NM_204774	tropomodulin 4 (muscle)
A_87_P078851	0.0253328	2.35176	down	AGL		amylo-alpha-1, 6-glucosidase, 4-alpha-glucanotransferase
A_87_P195903	0.00632353	2.3505	up	CYB5R2	NM_001271982	cytochrome b5 reductase 2
A_87_P099961	0.0012754	2.35027	down	LOC421892	CR405913	transcription elongation factor B polypeptide 3-like
A_87_P015789	0.0188047	2.34928	down	PDZRN3	CR387480	PDZ domain containing RING finger 3
A_87_P012182	0.0341012	2.34818	up	ARSJ	CR407275	arylsulfatase family, member J
A_87_P025830	0.0219994	2.34735	down	SPIRE1	XM_419119	spire homolog 1 (Drosophila)
A_87_P269533	0.0459763	2.34601	up	ENPP3	BU450858	ectonucleotide pyrophosphatase/phosphodiesterase 3
A_87_P194708	0.0046391	2.34383	down	GRHPR	BX931577	glyoxylate reductase/hydroxypyruvate reductase
A_87_P192753	0.0136389	2.34292	up	DUSP6	NM_204354	dual specificity phosphatase 6
A_87_P009370	0.0262332	2.34251	up	RPS6KA1	NM_001109771	ribosomal protein S6 kinase, 90kDa, polypeptide 1
A_87_P090966	0.00223518	2.34127	up	AP4M1	NM_205141	adaptor-related protein complex 4, mu 1 subunit
A_87_P116208	0.0120879	2.34029	up	GPR98	BX933746	G protein-coupled receptor 98
A_87_P120793	0.0429169	2.33788	down	SMOC1	CR385332	SPARC related modular calcium binding 1
A_87_P252043	0.0223839	2.33642	up	DHRS11	NM_204507	dehydrogenase/reductase (SDR family) member 11
A_87_P115548	0.0196018	2.33542	down	FAT3	NM_001111323	FAT tumor suppressor homolog 3 (Drosophila)
A_87_P258808	0.001244	2.33486	down	FBXO9	NM_001006414	F-box protein 9
A_87_P082816	0.0385012	2.33183	down	TMEM169	BU222862	transmembrane protein 169
A_87_P163348	0.00180604	2.32947	up	AKAP2	NM_001204217	A kinase (PRKA) anchor protein 2
A_87_P024026	0.0128325	2.32793	up	MGLL	NM_001277142	monoglyceride lipase
A_87_P201988	4.54365e-05	2.32766	down	OTUD3	BX929705	OTU domain containing 3
A_87_P022089	0.041739	2.32699	up	RNLS	NM_001199599	renalase, FAD-dependent amine oxidase
A_87_P161498	0.0294448	2.32314	up	LGI2	NM_001257316	leucine-rich repeat LGI family, member 2
A_87_P275983	0.0469122	2.3218	down	CAMKK1	XM_004946456	calcium/calmodulin-dependent protein kinase kinase 1, alpha
A_87_P151333	0.031582	2.32163	up	LRRC8C	XM_422353	leucine rich repeat containing 8 family, member C
A_87_P071861	0.0494917	2.32023	up	PMM2	NM_001031468	phosphomannomutase 2
A_87_P186548	0.0285382	2.31816	down	LAMA3	CO771239	laminin, alpha 3
A_87_P079161	0.0172084	2.31774	up	AK5	XM_422391	adenylate kinase 5
A_87_P201268	0.0139935	2.31744	down	GPC4	XM_420222	glypican 4
A_87_P109558	0.00419077	2.3173	down	WRB	NM_001079497	tryptophan rich basic protein
A_87_P116723	0.0274816	2.31712	down	SULF1	BX934387	sulfatase 1
A_87_P056401	0.0476325	2.31555	up	B3GNT5	NM_001113761	UDP-GlcNAc:betaGal beta-1,3-N-acetylglucosaminyltransferase 5
A_87_P022602	0.0077323	2.31476	up	RBBP8	BX934409	retinoblastoma binding protein 8
A_87_P297478	0.00517126	2.31454	up	PRDX1	NM_001271932	peroxiredoxin 1
A_87_P215128	0.00274671	2.31208	down	ATP2B4	XM_004948445	ATPase, Ca++ transporting, plasma membrane 4
A_87_P066046	0.0227601	2.31191	up	CCL4	NM_204720	chemokine (C-C motif) ligand 4
A_87_P228723	0.0146809	2.31147	down	MED16	XM_004948966	mediator complex subunit 16
A_87_P259253	0.0228395	2.31074	up	COL8A1	XM_416597	collagen, type VIII, alpha 1
A_87_P017812	4.16823e-05	2.30898	down	FASN	CR353630	fatty acid synthase
A_87_P028276	0.0188283	2.30765	up	LARS2	XM_418801	leucyl-tRNA synthetase 2, mitochondrial
A_87_P058391	0.0109829	2.30744	down	PGAM1	NM_001031556	phosphoglycerate mutase 1 (brain)
A_87_P192068	0.000287189	2.30727	up	PIP4K2A	NM_001030971	phosphatidylinositol-5-phosphate 4-kinase, type II, alpha
A_87_P009550	0.0114591	2.30664	up	ATP1B1	NM_205520	ATPase, Na+/K+ transporting, beta 1 polypeptide
A_87_P105613	0.0254362	2.30414	up	PODXL	NM_001271894	podocalyxin-like
A_87_P022007	0.0151279	2.30096	down	SH3PXD2B	BX935673	SH3 and PX domains 2B
A_87_P131663	0.036815	2.29895	down	DGCR2	X95885	DiGeorge syndrome critical region gene 2
A_87_P200028	0.0144268	2.29818	up	DNAJA4	DR412887	DnaJ (Hsp40) homolog, subfamily A, member 4
A_87_P179113	0.049516	2.29759	down	STBD1	XM_429975	starch binding domain 1
A_87_P207748	0.000140703	2.29741	down	DDX17	XM_416260	DEAD (Asp-Glu-Ala-Asp) box helicase 17
A_87_P008692	0.0385879	2.29645	down	CNTFR	NM_205028	ciliary neurotrophic factor receptor
A_87_P013550	0.00451717	2.29588	up	LOC775999	CR391313	uncharacterized LOC775999
A_87_P150578	0.0486583	2.2917	down	B3GNT7	XM_004943369	UDP-GlcNAc:betaGal beta-1,3-N-acetylglucosaminyltransferase 7
A_87_P059116	0.0060633	2.29119	up	IMPG2	NM_001044639	interphotoreceptor matrix proteoglycan 2
A_87_P109173	0.0234373	2.29015	up	IGSF3	XM_416662	immunoglobulin superfamily, member 3
A_87_P238828	0.0058786	2.28992	down	ERGIC2	NM_001199403	ERGIC and golgi 2
A_87_P036519	0.00129609	2.2884	down	SH3BP5	NM_001030989	SH3-domain binding protein 5 (BTK-associated)
A_87_P078831	0.0183115	2.28796	down	EXTL2	CR524426	exostoses (multiple)-like 2
A_87_P034542	0.000544001	2.28791	down	DPH5	BU113524	DPH5 homolog (S. cerevisiae)
A_87_P153733	0.0397396	2.28748	up	ZBTB10	XM_003640808	zinc finger and BTB domain containing 10
A_87_P009080	0.0179332	2.2826	up	CCND1	NM_205381	cyclin D1
A_87_P024065	0.0359839	2.28111	up	CP	BX931098	ceruloplasmin (ferroxidase)
A_87_P054106	0.0369167	2.28071	down	PFKM	NM_204223	phosphofructokinase, muscle
A_87_P098051	0.000624585	2.27954	down	MOCS1	AF214020	molybdenum cofactor synthesis 1
A_87_P055016	0.0142461	2.27912	down	FAM46C	NM_001007972	family with sequence similarity 46, member C
A_87_P203823	0.0246575	2.27707	up	COQ6	XM_421257	coenzyme Q6 homolog, monooxygenase (S. cerevisiae)
A_87_P014393	0.000422709	2.27437	up	TACC1	CR390061	transforming, acidic coiled-coil containing protein 1
A_87_P011980	0.00285708	2.27424	up	BCAS1	CR522908	breast carcinoma amplified sequence 1
A_87_P134803	0.0452057	2.27326	up	MCM3	NM_001006421	minichromosome maintenance complex component 3
A_87_P160498	0.000126635	2.27266	down	ITFG2	DR410274	integrin alpha FG-GAP repeat containing 2
A_87_P035764	0.00116166	2.27265	down	CCDC6	NM_001031221	coiled-coil domain containing 6
A_87_P123683	0.0011603	2.27208	up	LOC770492	CR389181	ras-related and estrogen-regulated growth inhibitor-like
A_87_P037704	0.0275509	2.27199	up	SOX18	NM_204309	SRY (sex determining region Y)-box 18
A_87_P295543	0.00198477	2.27195	up	PDHA1	NM_001012544	pyruvate dehydrogenase (lipoamide) alpha 1
A_87_P064236	0.00285124	2.2711	down	C1ORF130	BX935547	chromosome 23 open reading frame, human C1orf130
A_87_P037796	0.0172914	2.2702	down	FHF-2	AF199609	fibroblast growth factor homologous factor 2
A_87_P035127	0.0375937	2.26868	down	SFN	AY574989	stratifin
A_87_P055151	0.0286167	2.26791	up	HADHA	NM_205056	hydroxyacyl-CoA dehydrogenase/3-ketoacyl-CoA thiolase/enoyl-CoA hydratase (trifunctional protein), alpha subunit
A_87_P022845	0.0133477	2.26777	up	PACRG	BX933846	PARK2 co-regulated
A_87_P076256	0.00118911	2.26739	down	GABPB1	AB188513	GA binding protein transcription factor, beta subunit 1
A_87_P015709	0.00124809	2.26718	up	C14H17ORF103	NM_001030633	chromosome 14 open reading frame, human C17orf103
A_87_P288558	0.0258204	2.26715	up	ND4		NADH dehydrogenase subunit 4
A_87_P294758	0.00333648	2.2656	down	TATDN1	BX930681	TatD DNase domain containing 1
A_87_P148583	0.0405929	2.26497	up	MYO1D	XM_004948504	myosin ID
A_87_P057016	0.00415841	2.26448	up	GK5	NM_001031306	glycerol kinase 5 (putative)
A_87_P020807	0.0128711	2.26428	down	FAM168A	XM_004939000	family with sequence similarity 168, member A
A_87_P141183	0.0249103	2.26342	up	MASP2		mannan-binding lectin serine peptidase 2
A_87_P023510	0.0465258	2.2622	up	TCTEX1D2	BX932411	Tctex1 domain containing 2
A_87_P051836	0.0420177	2.26207	up	IL10RA	NM_001039597	interleukin 10 receptor, alpha
A_87_P038115	0.0023739	2.26172	down	HK2	NM_204212	hexokinase 2
A_87_P038340	0.00928868	2.2615	down	RARRES2	DR412548	retinoic acid receptor responder (tazarotene induced) 2
A_87_P053706	0.0220223	2.25798	up	OR52R1	NM_001009878	olfactory receptor, family 52, subfamily R, member 1
A_87_P035020	0.0185675	2.25693	up	ANKH	NM_001012562	ankylosis, progressive homolog (mouse)
A_87_P180123	0.0145462	2.25685	down	TMPO	NM_001006235	thymopoietin
A_87_P023417	0.00708588	2.25682	up	ORC6	NM_001277720	origin recognition complex, subunit 6
A_87_P035134	0.0180729	2.25459	down	PPL	AY574981	periplakin
A_87_P234403	0.000531406	2.25373	up	MDH1	NM_001006395	malate dehydrogenase 1, NAD (soluble)
A_87_P069666	0.0343191	2.25329	up	CRKL	DR425087	v-crk sarcoma virus CT10 oncogene homolog-like
A_87_P034078	0.0319161	2.25133	down	PARD3	NM_001039280	par-3 partitioning defective 3 homolog (C. elegans)
A_87_P072751	0.00866902	2.25064	down	ERGIC1	CR523788	endoplasmic reticulum-golgi intermediate compartment (ERGIC) 1
A_87_P013766	0.0149021	2.25038	up	FBXL2	CR391034	F-box and leucine-rich repeat protein 2
A_87_P036248	0.0109044	2.24995	up	KATNB1	NM_001030559	katanin p80 (WD repeat containing) subunit B 1
A_87_P012535	0.0304553	2.24982	up	FCN2	CR406783	ficolin (collagen/fibrinogen domain containing lectin) 2 (hucolin)
A_87_P015552	0.00253479	2.24973	down	LOC100857845	CR387815	transmembrane protein 136-like
A_87_P192168	0.00509267	2.24952	up	ACO1	NM_001030536	aconitase 1, soluble
A_87_P014405	0.00273564	2.24874	up	LRP4	CR390043	low density lipoprotein receptor-related protein 4
A_87_P016118	0.0321755	2.24871	down	KIF26A	CR386986	kinesin family member 26A
A_87_P014654	0.0319576	2.24798	down	C2H7ORF63	CR389686	chromosome 2 open reading frame, human C7orf63
A_87_P109288	0.0190078	2.2477	down	CXADR	XM_416681	coxsackie virus and adenovirus receptor
A_87_P017189	0.0397517	2.24652	up	NAP1L1	CR385336	nucleosome assembly protein 1-like 1
A_87_P029555	0.02054	2.24567	up	ALYREF	BU333473	Aly/REF export factor
A_87_P297803	0.0425767	2.24543	up	ACSS2	XM_417342	acyl-CoA synthetase short-chain family member 2
A_87_P194653	0.0180574	2.24536	up	SEC31B	AJ851771	SEC31 homolog B (S. cerevisiae)
A_87_P104408	0.00808283	2.24477	down	LOC430761	XM_004939862	kinesin-like protein KIF20A-like
A_87_P022363	0.0120207	2.24468	down	GDPD1	BX934885	glycerophosphodiester phosphodiesterase domain containing 1
A_87_P075536	0.0250801	2.24457	down	MALT1	XM_004943613	mucosa associated lymphoid tissue lymphoma translocation gene 1
A_87_P022035	0.0175303	2.24341	up	SREK1	BX935631	splicing regulatory glutamine/lysine-rich protein 1
A_87_P265308	0.0245267	2.24334	up	CANX	NM_001030620	calnexin
A_87_P227018	0.0258915	2.2412	up	TUBB3	NM_001031598	tubulin, beta 3 class III
A_87_P023640	0.018069	2.24115	down	SNX30	BX932121	sorting nexin family member 30
A_87_P008983	0.0143332	2.23927	down	GAPDH	NM_204305	glyceraldehyde-3-phosphate dehydrogenase
A_87_P122383	0.0467717	2.23865	down	CACNA1D	NM_205034	calcium channel, voltage-dependent, L type, alpha 1D subunit
A_87_P018502	0.00379434	2.23709	down	CDC37L1	CR352573	cell division cycle 37 homolog (S. cerevisiae)-like 1
A_87_P064886	0.0365447	2.23625	down	TBCEL	XM_427094	tubulin folding cofactor E-like
A_87_P013812	0.0335425	2.23509	up	TNRC6A	CR390970	trinucleotide repeat containing 6A
A_87_P194048	0.0419025	2.23499	down	RGS9BP	NM_204505	regulator of G protein signaling 9 binding protein
A_87_P126173	0.0283648	2.23478	down	MBNL2	NM_001081700	muscleblind-like 2 (Drosophila)
A_87_P057051	0.000146676	2.23425	up	NFS1	NM_001030847	NFS1 nitrogen fixation 1 homolog (S. cerevisiae)
A_87_P024136	0.0170475	2.23305	down	OSGEPL1	BX930963	O-sialoglycoprotein endopeptidase-like 1
A_87_P110188	0.0280839	2.23093	down	STAG3	NM_001277835	stromal antigen 3
A_87_P021625	0.00372204	2.22971	down	RNF41	BX950465	ring finger protein 41
A_87_P009389	0.0115508	2.2277	down	CYP17A1	NM_001001901	cytochrome P450, family 17, subfamily A, polypeptide 1
A_87_P008877	0.00300555	2.2272	up	BTG1	NM_205350	B-cell translocation gene 1, anti-proliferative
A_87_P017458	0.0421584	2.22612	up	ZFP106	CR354232	zinc finger protein 106 homolog (mouse)
A_87_P077856	0.0197802	2.22599	up	SLC2A2	NM_207178	solute carrier family 2 (facilitated glucose transporter), member 2
A_87_P151998	0.0229115	2.22538	down	LOC430910	BX932129	transcription factor BTF3-like
A_87_P109883	0.00178449	2.22522	down	GM2A	AJ720282	GM2 ganglioside activator
A_87_P227268	0.0137644	2.22343	down	CKM	NM_205507	creatine kinase, muscle
A_87_P169868	0.023986	2.22255	up	BLB2	S66480	Major histocompatibility complex class II beta chain BLB2, (similar to HLA class II, D beta chain)
A_87_P068481	0.0444856	2.22211	down	PPAPDC3	BU365573	phosphatidic acid phosphatase type 2 domain containing 3
A_87_P053791	0.00583136	2.22183	up	ADORA1	NM_204316	adenosine A1 receptor
A_87_P256963	0.02224	2.22177	up	RASSF2	NM_001030884	Ras association (RalGDS/AF-6) domain family member 2
A_87_P228403	0.00641812	2.22071	down	FAM20A	BU384228	family with sequence similarity 20, member A
A_87_P023105	0.0195662	2.22006	down	WDTC1	BX933307	WD and tetratricopeptide repeats 1
A_87_P114323	0.0056872	2.21926	down	IKBIP	BX931370	IKBKB interacting protein
A_87_P058031	0.0383429	2.21542	down	CDA	NM_001146044	cytidine deaminase
A_87_P017259	0.0171923	2.21536	up	KIAA0664	CR385232	KIAA0664
A_87_P022901	0.0134775	2.21497	up	RND2	BX933722	Rho family GTPase 2
A_87_P080411	0.0249193	2.21379	down	DUSP13	XM_421607	dual specificity phosphatase 13
A_87_P145728	0.016994	2.21173	down	SIAH1	XM_414105	seven in absentia homolog 1 (Drosophila)
A_87_P109823	0.0401692	2.21017	up	LANCL3	XM_425562	LanC lantibiotic synthetase component C-like 3 (bacterial)
A_87_P099401	0.0427429	2.21006	down	SLC22A16	XM_004940305	solute carrier family 22 (organic cation/carnitine transporter), member 16
A_87_P120738	0.000990663	2.20543	down	SPRYD7	NM_001006273	SPRY domain containing 7
A_87_P051796	0.0487654	2.20535	up	LOC419112	NM_001030842	transmembrane protein 110-like
A_87_P079386	0.0344094	2.20499	down	BEND5	XM_001234080	BEN domain containing 5
A_87_P080266	0.0095209	2.20323	up	OIT3	CR354362	oncoprotein induced transcript 3
A_87_P123288	0.0219865	2.20301	up	SLC40A1	NM_001012913	solute carrier family 40 (iron-regulated transporter), member 1
A_87_P011545	0.043799	2.20279	down	LOC101749448	CR523539	uncharacterized LOC101749448
A_87_P009994	0.00409663	2.20253	down	SLC15A4		solute carrier family 15, member 4
A_87_P024628	0.00222213	2.20153	up	KLF3	BX929685	Kruppel-like factor 3 (basic)
A_87_P246373	0.00246046	2.2008	up	UQCRC1	CO635695	ubiquinol-cytochrome c reductase core protein I
A_87_P225253	0.00443795	2.19992	up	BCL11A	NM_001031031	B-cell CLL/lymphoma 11A (zinc finger protein)
A_87_P039579	0.0107349	2.19967	down	HMGXB3	XM_414598	HMG box domain containing 3
A_87_P127123	0.000109624	2.19944	up	PPARGC1A	CR407324	peroxisome proliferator-activated receptor gamma, coactivator 1 alpha
A_87_P083516	0.0127694	2.19944	up	IVD	NM_001199561	isovaleryl-CoA dehydrogenase
A_87_P081666	0.0123112	2.19845	down	ZC3H15	NM_001006510	zinc finger CCCH-type containing 15
A_87_P037167	0.0430958	2.19817	up	SH3KBP1	NM_001030805	SH3-domain kinase binding protein 1
A_87_P193008	0.0258804	2.19607	up	ADI1	NM_001031089	acireductone dioxygenase 1
A_87_P037215	0.00227456	2.19526	down	NGB	NM_001031551	neuroglobin
A_87_P242823	0.0190159	2.19349	up	PPP2R2C	BX933961	protein phosphatase 2, regulatory subunit B, gamma
A_87_P095476	0.00689661	2.19341	up	SCD5	EU275768	stearoyl-CoA desaturase 5
A_87_P059671	0.0252588	2.1931	up	FGF2	NM_205433	fibroblast growth factor 2 (basic)
A_87_P009317	0.0234566	2.19204	down	OPN1LW	NM_205440	opsin 1 (cone pigments), long-wave-sensitive (color blindness, protan)
A_87_P194158	0.019338	2.19188	down	GTF3C6	NM_001031076	general transcription factor IIIC, polypeptide 6, alpha 35kDa
A_87_P080166	0.0204089	2.18836	up	PAPSS2	XM_421557	3'-phosphoadenosine 5'-phosphosulfate synthase 2
A_87_P058851	0.00572818	2.18827	down	HPGDS	NM_205011	hematopoietic prostaglandin D synthase
A_87_P155113	0.00901893	2.1871	up	LOC424111	CR391210	uncharacterized LOC424111
A_87_P036957	0.0314671	2.18707	up	EGR1	NM_204136	early growth response 1
A_87_P269918	0.0276199	2.18522	up	CRYM	BX932397	crystallin, mu
A_87_P037983	0.0322677	2.18285	up	LOC395884	AF035250	CMP-N-acetylneuraminate-beta-galactosamide-alpha-2,3-sialyltransferase
A_87_P013037	0.049279	2.18197	up	ABHD6	CR406030	abhydrolase domain containing 6
A_87_P269738	0.0320718	2.18081	up	ENAH	NM_204300	enabled homolog (Drosophila)
A_87_P150888	0.0116325	2.17971	up	MAST2		microtubule associated serine/threonine kinase 2
A_87_P071366	0.0275422	2.17944	down	PEMT	NM_001006164	phosphatidylethanolamine N-methyltransferase
A_87_P245018	0.0256283	2.17788	down	AMFR	XM_004944138	autocrine motility factor receptor, E3 ubiquitin protein ligase
A_87_P207128	0.02047	2.17769	up	ELOVL1	NM_001012598	ELOVL fatty acid elongase 1
A_87_P051911	0.0102156	2.17744	down	PRKAB1	NM_001039912	protein kinase, AMP-activated, beta 1 non-catalytic subunit
A_87_P107448	0.0378301	2.17696	up	HMOX1	HM237181	heme oxygenase (decycling) 1
A_87_P075736	0.0233919	2.17638	down	ARID3B	NM_001256157	AT rich interactive domain 3B (BRIGHT-like)
A_87_P151678	0.0206434	2.17533	down	HOXB2	XM_003642792	homeobox B2
A_87_P294133	0.0442531	2.17202	down	KLF10		Kruppel-like factor 10
A_87_P249053	0.0373742	2.171	up	HMOX2	XM_414960	heme oxygenase (decycling) 2
A_87_P207828	0.000409912	2.17067	up	UBTD1	BX929921	ubiquitin domain containing 1
A_87_P110733	0.000251479	2.16888	down	NDFIP2	NM_001030820	Nedd4 family interacting protein 2
A_87_P230623	0.0148151	2.16877	up	PRKCI	NM_001031319	protein kinase C, iota
A_87_P066701	0.0251427	2.16824	down	CLTC	NM_001080117	clathrin, heavy chain (Hc)
A_87_P226683	0.00464573	2.16767	down	BCAT1	XM_004937974	branched chain amino-acid transaminase 1, cytosolic
A_87_P155383	0.0105315	2.16754	up	PRKACB	XM_422379	protein kinase, cAMP-dependent, catalytic, beta
A_87_P012166	0.0495848	2.16735	down	SHF	CR407298	Src homology 2 domain containing F
A_87_P304688	0.0249672	2.16673	up	MESP2	AJ421070	mesoderm posterior 2 homolog (mouse)
A_87_P079336	0.0431967	2.16556	up	DMBX1	AF461038	diencephalon/mesencephalon homeobox 1
A_87_P015160	0.0387505	2.16277	up	LOC421118	CR388891	uncharacterized LOC421118
A_87_P070436	0.0101495	2.16208	down	PPP1R3D	BX929987	protein phosphatase 1, regulatory subunit 3D
A_87_P101956	0.0139596	2.16094	down	SATB1	NM_001199644	SATB homeobox 1
A_87_P024877	0.0358939	2.16066	up	ISG12-2	NM_001001296	ISG12-2 protein-like
A_87_P022264	0.0342224	2.15817	down	KDELR3	NM_001012996	KDEL (Lys-Asp-Glu-Leu) endoplasmic reticulum protein retention receptor 3
A_87_P062181	0.0224542	2.15796	down	TMEM38A	NM_001079758	transmembrane protein 38A
A_87_P098896	0.00751503	2.15758	up	TAGAP	BU419562	T-cell activation RhoGTPase activating protein
A_87_P041970	0.00135612	2.15741	up	PPARGC1B	XM_414479	peroxisome proliferator-activated receptor gamma, coactivator 1 beta
A_87_P017482	0.028142	2.15731	up	LOC419594	CR354190	uncharacterized LOC419594
A_87_P029468	0.00895016	2.15411	down	COPS7B	BU337321	COP9 constitutive photomorphogenic homolog subunit 7B (Arabidopsis)
A_87_P092841	0.0339559	2.15155	down	C5ORF13	NM_205391	chromosome Z open reading frame, human C5orf13
A_87_P105723	0.00304149	2.15008	up	PHYH	XM_004937488	phytanoyl-CoA 2-hydroxylase
A_87_P016801	0.0234339	2.15004	down	ATL2	CR385958	atlastin GTPase 2
A_87_P061806	0.0131868	2.1497	down	ATP8B3		ATPase, aminophospholipid transporter, class I, type 8B, member 3
A_87_P017766	0.00398273	2.14919	up	FNDC3B	NM_001252324	fibronectin type III domain containing 3B
A_87_P053616	0.019956	2.14895	down	ST8SIA2	NM_001001604	ST8 alpha-N-acetyl-neuraminide alpha-2,8-sialyltransferase 2
A_87_P150383	0.0287144	2.14867	up	NPTX2	BX950566	neuronal pentraxin II
A_87_P034851	0.0192589	2.14798	down	ANK1	CO507759	ankyrin 1, erythrocytic
A_87_P073101	0.00291682	2.14761	up	MGAT4B	XM_004944956	mannosyl (alpha-1,3-)-glycoprotein beta-1,4-N-acetylglucosaminyltransferase, isozyme B
A_87_P098186	0.00251411	2.14739	up	DLK2	XM_426133	delta-like 2 homolog (Drosophila)
A_87_P102116	0.0399567	2.14738	down	FAM198A	XM_004939431	family with sequence similarity 198, member A
A_87_P232418	0.0206247	2.14315	up	SLA	NM_204391	Src-like-adaptor
A_87_P017958	0.021117	2.14236	down	SEC14L5	CR353408	SEC14-like 5 (S. cerevisiae)
A_87_P005754	0.0413883	2.1422	up	PPFIA4	XM_419237	protein tyrosine phosphatase, receptor type, f polypeptide (PTPRF), interacting protein (liprin), alpha 4
A_87_P101671	0.0217015	2.14118	up	ARL4A	XM_418690	ADP-ribosylation factor-like 4A
A_87_P278338	0.0272979	2.13845	up	PTPLB	NM_001012920	protein tyrosine phosphatase-like (proline instead of catalytic arginine), member b
A_87_P013176	0.00360558	2.13713	down	FRY	CR405836	furry homolog (Drosophila)
A_87_P009114	0.0265519	2.13699	up	INHBA	NM_205396	inhibin, beta A
A_87_P087256	0.00977801	2.13685	down	LOC429557	CN226325	ribosomal protein S6 kinase beta-2-like
A_87_P270708	0.0183342	2.13652	up	C10ORF58	AJ720950	chromosome 6 open reading frame, human C10orf58
A_87_P069101	0.000539548	2.13571	down	SETD8	XM_415116	SET domain containing (lysine methyltransferase) 8
A_87_P036274	0.0435977	2.13517	up	NT5C2	NM_001031234	5'-nucleotidase, cytosolic II
A_87_P325009	0.0474721	2.13453	down	COL9A2	NM_001271988	collagen, type IX, alpha 2
A_87_P267158	0.0112262	2.13453	up	SPTBN1	NM_001199425	spectrin, beta, non-erythrocytic 1
A_87_P101716	0.0264878	2.13243	down	FERD3L	XM_425989	Fer3-like (Drosophila)
A_87_P099686	0.00253551	2.13125	down	TBX18	NM_204453	T-box 18
A_87_P070326	0.01655	2.13021	up	LOC100859257	XM_004947032	P2Y purinoceptor 1-like
A_87_P023768	0.0206794	2.12853	down	NUDT1	NM_001006160	nudix (nucleoside diphosphate linked moiety X)-type motif 1
A_87_P107753	0.00969531	2.12833	up	DENND5B	CR385403	DENN/MADD domain containing 5B
A_87_P164573	0.00449184	2.12828	down	SLC12A9	CD727080	solute carrier family 12 (potassium/chloride transporters), member 9
A_87_P018175	0.00640298	2.12814	up	INPP5F	CR353089	inositol polyphosphate-5-phosphatase F
A_87_P035270	0.00198428	2.12714	up	RGS3	NM_204459	regulator of G-protein signaling 3
A_87_P035263	0.0118145	2.12705	down	TRMT11	NM_204368	tRNA methyltransferase 11 homolog (S. cerevisiae)
A_87_P035623	0.0232816	2.12697	down	SLC9A9	NM_001031305	solute carrier family 9, subfamily A (NHE9, cation proton antiporter 9), member 9
A_87_P309957	0.00595426	2.12649	up	EPS8L2	XM_001232097	EPS8-like 2
A_87_P069523	0.0415467	2.12635	down	LOC416924	XM_415215	thyroid adenoma-associated protein homolog
A_87_P014746	0.0368485	2.12589	up	OSTN	CR389564	osteocrin
A_87_P010660	0.00838783	2.12503	up	ABCC8	CV854437	ATP-binding cassette, sub-family C (CFTR/MRP), member 8
A_87_P022550	0.00416369	2.12445	down	UBE2E2	BX934545	ubiquitin-conjugating enzyme E2E 2
A_87_P226808	0.0400838	2.12138	down	MAP3K4	XM_004935565	mitogen-activated protein kinase kinase kinase 4
A_87_P022412	0.0317047	2.12103	down	LOC419851	NM_001033642	complement component 4 binding protein, alpha chain
A_87_P023509	0.00306308	2.121	down	METTL6	BX932419	methyltransferase like 6
A_87_P143773	0.0266777	2.12099	up	ADAM22	NM_001145228	ADAM metallopeptidase domain 22
A_87_P056656	0.0234831	2.1192	up	SEPSECS	NM_001031158	Sep (O-phosphoserine) tRNA:Sec (selenocysteine) tRNA synthase
A_87_P120238	0.0110108	2.11871	down	C6H10ORF46	NM_001031238	chromosome 6 open reading frame, human C10orf46
A_87_P015264	0.00397109	2.11821	down	TMEM66	NM_001031146	transmembrane protein 66
A_87_P053151	0.0103369	2.11667	down	CTTN	NM_205468	cortactin
A_87_P079331	0.0273397	2.11594	down	FAAH	XM_422450	fatty acid amide hydrolase
A_87_P093091	0.00414619	2.11532	up	MEGF10	XM_424719	multiple EGF-like-domains 10
A_87_P093956	0.0333523	2.11516	down	ITGB1BP2	BX929394	integrin beta 1 binding protein (melusin) 2
A_87_P022660	0.0375155	2.11443	up	C3H6ORF138	NM_001195562	chromosome 3 open reading frame, human C6orf138
A_87_P051626	0.0341819	2.11412	down	BTF3L4	NM_001031285	basic transcription factor 3-like 4
A_87_P170083	0.000124647	2.11338	down	TMEM33	XM_420732	transmembrane protein 33
A_87_P052921	0.0492429	2.11265	up	CTNNA2	NM_205136	catenin (cadherin-associated protein), alpha 2
A_87_P016657	0.0117154	2.11202	down	LOC100857447	CR386181	tRNA modification GTPase GTPBP3, mitochondrial-like
A_87_P027724	0.00501546	2.112	down	ATP8A1	XM_420729	ATPase, aminophospholipid transporter (APLT), class I, type 8A, member 1
A_87_P087876	0.0434627	2.1114	down	SIDT2	XM_004948085	SID1 transmembrane family, member 2
A_87_P023653	0.00687973	2.11082	down	MDM4	BX932104	Mdm4 p53 binding protein homolog (mouse)
A_87_P271938	0.0177485	2.10753	down	FBF1	NM_001114630	Fas (TNFRSF6) binding factor 1
A_87_P023646	0.00380003	2.10707	up	EGFL7	BX932113	EGF-like-domain, multiple 7
A_87_P107083	0.00226259	2.10639	down	APOLD1	XM_004937676	apolipoprotein L domain containing 1
A_87_P012202	0.00339847	2.10551	down	PRPS1	CR407240	phosphoribosyl pyrophosphate synthetase 1
A_87_P128118	0.0154478	2.10478	down	CELF1	NM_001012521	CUGBP, Elav-like family member 1
A_87_P133243	0.00250678	2.10421	down	USF2	AY620401	upstream stimulatory factor 2
A_87_P263608	0.0172295	2.10355	down	TUSC3	BX933657	tumor suppressor candidate 3
A_87_P009462	0.0372445	2.10312	up	IRF8	NM_205416	interferon regulatory factor 8
A_87_P086626	0.00524771	2.1022	down	FGFR4	XM_003642072	fibroblast growth factor receptor 4
A_87_P011874	0.00882181	2.10018	down	AMN1	CR523050	antagonist of mitotic exit network 1 homolog (S. cerevisiae)
A_87_P037577	0.00654512	2.10017	down	PC	NM_204346	pyruvate carboxylase
A_87_P001505	0.015375	2.09986	up	MYO1E	XM_004943766	myosin IE
A_87_P310127	0.0290957	2.09903	up	PNPLA2	NM_001113291	patatin-like phospholipase domain containing 2
A_87_P259653	0.0240585	2.09894	down	FAM132A	BU464906	family with sequence similarity 132, member A
A_87_P273008	0.00489139	2.09891	up	ACADL	NM_001006511	acyl-CoA dehydrogenase, long chain
A_87_P037645	0.0187363	2.09844	up	NPAS2	NM_001030542	neuronal PAS domain protein 2
A_87_P084226	0.0361358	2.09795	up	CHKA	BU404749	choline kinase alpha
A_87_P015287	0.000494388	2.09767	down	CTIF	CR388714	CBP80/20-dependent translation initiation factor
A_87_P066496	0.0101044	2.097	up	SSH2	XM_415832	slingshot homolog 2 (Drosophila)
A_87_P008992	0.00122484	2.09603	up	LFNG	NM_204948	LFNG O-fucosylpeptide 3-beta-N-acetylglucosaminyltransferase
A_87_P055661	0.000698029	2.09579	down	ETS2	NM_205312	v-ets erythroblastosis virus E26 oncogene homolog 2
A_87_P035568	0.00237386	2.09525	down	GFOD2	NM_001030560	glucose-fructose oxidoreductase domain containing 2
A_87_P060881	0.0483355	2.09514	up	LOC426218	NM_001277927	claw keratin-like
A_87_P280043	0.0414316	2.09137	up	GPSM1	XM_004945981	G-protein signaling modulator 1
A_87_P303548	0.0345343	2.09051	down	DOK1	XM_427981	docking protein 1, 62kDa (downstream of tyrosine kinase 1)
A_87_P309302	0.0242999	2.0901	down	CARD10	BU288827	caspase recruitment domain family, member 10
A_87_P109908	0.00847421	2.08942	up	LOC772218	XM_001235385	organic solute transporter subunit alpha-like
A_87_P021514	0.0451722	2.08907	up	CAMK4	NM_001034813	calcium/calmodulin-dependent protein kinase IV
A_87_P286913	0.0464562	2.08907	down	DNAH3	XM_004945467	dynein, axonemal, heavy chain 3
A_87_P036372	0.0036948	2.08695	down	HS6ST2	AJ720493	heparan sulfate 6-O-sulfotransferase 2
A_87_P063546	0.0429127	2.08691	down	SLC41A1	CR391755	solute carrier family 41, member 1
A_87_P009928	0.012841	2.08672	down	C2ORF29	DR410511	chromosome 1 open reading frame, human C2orf29
A_87_P099141	0.0140054	2.0858	down	ARHGAP18	CO766910	Rho GTPase activating protein 18
A_87_P081956	0.018843	2.08473	up	ANKRD44	NM_001012915	ankyrin repeat domain 44
A_87_P212313	0.00250635	2.08433	up	GLRX5	NM_001008472	glutaredoxin 5
A_87_P310207	0.00604292	2.08421	down	C1ORF106	XM_428281	chromosome unknown open reading frame, human C1orf106
A_87_P017481	0.0415618	2.08333	up	UACA	CR354191	uveal autoantigen with coiled-coil domains and ankyrin repeats
A_87_P020325	0.000352525	2.08256	down	CCDC124	XM_424681	coiled-coil domain containing 124
A_87_P164633	0.0403408	2.08209	down	PPP1R1B	CO635574	protein phosphatase 1, regulatory (inhibitor) subunit 1B
A_87_P058621	0.0434134	2.08172	down	CHIR-B2	NM_001146140	immunoglobulin-like receptor CHIR-B2
A_87_P050261	0.038317	2.08126	up	SYNGR3	NM_001007834	synaptogyrin 3
A_87_P011318	0.0278798	2.08119	down	SETD7	CR523863	SET domain containing (lysine methyltransferase) 7
A_87_P024417	0.00269719	2.08068	up	TRIM2	NM_001257314	tripartite motif containing 2
A_87_P058081	0.0361629	2.08061	down	CAPN3	NM_001004405	calpain 3, (p94)
A_87_P194223	0.00957184	2.08015	down	CEP44	BX933878	centrosomal protein 44kDa
A_87_P009236	0.0219946	2.07972	up	AGRP	NM_001031457	agouti related protein homolog (mouse)
A_87_P106593	0.000503537	2.0796	up	PPP1R12A	NM_205123	protein phosphatase 1, regulatory subunit 12A
A_87_P064071	0.00360037	2.07908	up	LOC419563	CR389226	interferon-induced guanylate-binding protein 1-like
A_87_P075011	0.00682731	2.07887	up	WTIP	BU468626	Wilms tumor 1 interacting protein
A_87_P014025	0.0364172	2.07851	up	CCDC85C	CR390630	coiled-coil domain containing 85C
A_87_P014420	0.00651981	2.07834	up	SEMA6A	CR390018	sema domain, transmembrane domain (TM), and cytoplasmic domain, (semaphorin) 6A
A_87_P106329	0.0227803	2.07765	up	DBX2	NM_001276354	developing brain homeobox 2
A_87_P116163	0.0140811	2.07702	up	LOC431235	NM_001277636	chymotrypsinogen 2-like
A_87_P165938	0.0026681	2.07684	down	KIAA1841	NM_001199419	KIAA1841
A_87_P077706	0.0311882	2.07609	up	FAM131A	XM_003641793	family with sequence similarity 131, member A
A_87_P035045	0.00273071	2.07398	down	ADSL	NM_205529	adenylosuccinate lyase
A_87_P023120	0.0299727	2.07383	down	ZMAT5	NM_001277514	zinc finger, matrin type 5
A_87_P290118	0.00460583	2.07353	down	CCDC17	CR733245	coiled-coil domain containing 17
A_87_P028490	0.0125792	2.073	down	LRRC31	BU381615	leucine rich repeat containing 31
A_87_P287083	0.0314625	2.07295	down	EPN2	NM_001012788	epsin 2
A_87_P066551	0.00309984	2.07284	down	PIGL	BX935044	phosphatidylinositol glycan anchor biosynthesis, class L
A_87_P157248	0.00864482	2.0727	down	MYL4	J02823	myosin, light chain 4, alkali; atrial, embryonic
A_87_P197163	0.016248	2.07264	down	IMPAD1	BX936021	inositol monophosphatase domain containing 1
A_87_P218118	0.0184486	2.07259	down	CTPS	DR411364	CTP synthase
A_87_P023139	0.0195535	2.07253	up	FNIP2	BX933227	folliculin interacting protein 2
A_87_P065486	0.0325421	2.07159	up	LOC771069	BX934820	C-factor-like
A_87_P035159	0.0150095	2.07071	down	LEPREL1	NM_001001530	leprecan-like 1
A_87_P023467	0.0290128	2.06871	down	GAA	BX932502	glucosidase, alpha; acid (Pompe disease, glycogen storage disease type II)
A_87_P008976	0.00627272	2.06822	down	TNNI2	NM_205417	troponin I type 2 (skeletal, fast)
A_87_P108143	0.0461937	2.06778	up	KIAA1644	XM_004938035	KIAA1644
A_87_P086001	0.0309339	2.06712	up	LOC423523	BU111791	uncharacterized LOC423523
A_87_P161568	0.00244206	2.06623	down	PRSS35	XM_419860	protease, serine, 35
A_87_P140058	0.00893958	2.06557	down	TPI1	NM_205451	triosephosphate isomerase 1
A_87_P222647	0.00497635	2.06402	down	ILKAP	BU480409	integrin-linked kinase-associated serine/threonine phosphatase
A_87_P097826	0.00180254	2.06195	up	PPP2R5A	BU145016	protein phosphatase 2, regulatory subunit B', alpha
A_87_P131488	0.0391777	2.06107	up	BLB1	U91533	Major histocompatibility complex class II beta chain BLB1
A_87_P097491	0.0277977	2.06072	up	SYNDIG1	BX931145	synapse differentiation inducing 1
A_87_P017738	0.0474347	2.05979	down	TPRKB	CR353750	TP53RK binding protein
A_87_P014437	0.00741496	2.05978	up	C9ORF167	CR389999	chromosome 17 open reading frame, human C9orf167
A_87_P280238	0.0396488	2.05939	up	ND5		NADH dehydrogenase subunit 5
A_87_P245788	0.00294275	2.05763	down	CCDC47	XM_004948538	coiled-coil domain containing 47
A_87_P098126	0.0207878	2.05611	down	SLC35B2	XM_426131	solute carrier family 35, member B2
A_87_P037763	0.00773932	2.05519	up	FZD10	NM_204098	frizzled family receptor 10
A_87_P007939	0.00813925	2.05331	down	CCM2	NM_001197144	cerebral cavernous malformation 2
A_87_P250718	0.0270429	2.05154	up	YPEL2	NM_001007847	yippee-like 2 (Drosophila)
A_87_P004392	0.0155385	2.04919	up	PCDH18	XM_420404	protocadherin 18
A_87_P096401	0.00100592	2.04831	up	PACRGL	BX930771	chromosome 4 open reading frame 28
A_87_P075971	0.0361828	2.04779	up	THSD4	XM_413780	thrombospondin, type I, domain containing 4
A_87_P089791	0.0030028	2.04764	up	C20H20ORF54	BX261543	chromosome 20 open reading frame, human C20orf54
A_87_P058026	0.049375	2.04394	down	MTHFD2	NM_001031360	methylenetetrahydrofolate dehydrogenase (NADP+ dependent) 2, methenyltetrahydrofolate cyclohydrolase
A_87_P199738	0.014677	2.04293	up	LOC417447	CR353187	uncharacterized LOC417447
A_87_P051111	0.0425712	2.04231	up	HMHA1	NM_001030937	histocompatibility (minor) HA-1
A_87_P068311	0.00271133	2.04204	down	CIZ1	CR390192	CDKN1A interacting zinc finger protein 1
A_87_P071791	0.00513101	2.04096	down	EEF2K	XM_004945301	eukaryotic elongation factor-2 kinase
A_87_P035573	0.00793562	2.03775	up	BTBD1	NM_001005819	BTB (POZ) domain containing 1
A_87_P176568	0.0243058	2.0377	up	TMEM207	NM_001277695	transmembrane protein 207
A_87_P016241	0.00426446	2.03757	up	AGPAT9	NM_001031145	1-acylglycerol-3-phosphate O-acyltransferase 9
A_87_P192883	0.0275307	2.03751	down	SIK1	NM_204682	salt-inducible kinase 1
A_87_P062631	0.0180842	2.03732	down	LOC426957	XM_424568	feather keratin 2-like
A_87_P132403	0.016006	2.03604	down	WWP1	NM_001012554	WW domain containing E3 ubiquitin protein ligase 1
A_87_P037078	0.0232264	2.03601	up	NDE1	NM_001006169	nudE nuclear distribution E homolog 1 (A. nidulans)
A_87_P063011	0.0054352	2.03548	up	CCR7	NM_001198752	chemokine (C-C motif) receptor 7
A_87_P239358	0.0208419	2.03433	up	SLC25A29	XM_421366	solute carrier family 25 (mitochondrial carnitine/acylcarnitine carrier), member 29
A_87_P037477	0.0334258	2.03412	down	MARCO	NM_204736	macrophage receptor with collagenous structure
A_87_P133138	0.0200416	2.03268	down	PPP3R1	NM_204376	protein phosphatase 3, regulatory subunit B, alpha
A_87_P076561	0.0388241	2.03246	up	CILP	XM_413902	cartilage intermediate layer protein, nucleotide pyrophosphohydrolase
A_87_P038020	0.0189276	2.03188	up	COCH	NM_204937	coagulation factor C homolog, cochlin (Limulus polyphemus)
A_87_P133723	0.0255219	2.03178	down	STXBP1	NM_206976	syntaxin binding protein 1
A_87_P002393	0.0224273	2.03147	up	C3ORF58	BU257484	chromosome 9 open reading frame, human C3orf58
A_87_P009148	0.0121858	2.03122	up	GATA6	NM_205420	GATA binding protein 6
A_87_P092316	0.0016329	2.03061	up	KANK1	BU203691	KN motif and ankyrin repeat domains 1
A_87_P018327	0.0261921	2.03014	down	ZNF385D	CR352845	zinc finger protein 385D
A_87_P208643	0.00286098	2.02988	down	PALD1	NM_204109	phosphatase domain containing, paladin 1
A_87_P024790	0.0352494	2.02908	down	FGF7	NM_001012525	fibroblast growth factor 7
A_87_P023199	0.00965605	2.0288	down	PYGO1	NM_001024691	pygopus homolog 1 (Drosophila)
A_87_P037609	0.0340587	2.02779	down	HIPK2	AF461697	homeodomain interacting protein kinase 2
A_87_P051321	0.00877834	2.02743	down	KLHDC4	NM_001030578	kelch domain containing 4
A_87_P096446	0.00247016	2.02692	down	TAPT1	NM_001031161	transmembrane anterior posterior transformation 1
A_87_P291243	0.0444227	2.02668	down	DDRGK1	DR415500	DDRGK domain containing 1
A_87_P240918	0.0276841	2.02566	down	PRDM11	XM_004941555	PR domain containing 11
A_87_P164788	0.00538513	2.0245	up	SYNE1	CO759728	spectrin repeat containing, nuclear envelope 1
A_87_P096651	0.04084	2.02449	up	RGS12	AF090086	regulator of G-protein signaling 12
A_87_P286753	0.00110268	2.02394	up	FANCI	NM_001114851	Fanconi anemia, complementation group I
A_87_P023576	0.0121858	2.02347	up	BBOX1	BX932252	butyrobetaine (gamma), 2-oxoglutarate dioxygenase (gamma-butyrobetaine hydroxylase) 1
A_87_P013983	0.0373766	2.02196	up	LOC768251	NR_003250	hepatic amylase pseudogene
A_87_P176593	0.00372646	2.0216	down	TMPRSS9	XM_425880	transmembrane protease, serine 9
A_87_P191293	0.0481592	2.02094	down	RYR1	X95266	ryanodine receptor 1 (skeletal)
A_87_P234628	0.0384799	2.02081	down	CYP21A2	NM_001099358	cytochrome P450, family 21, subfamily A, polypeptide 2
A_87_P058936	0.018652	2.02023	up	KDR	NM_001004368	kinase insert domain receptor (a type III receptor tyrosine kinase)
A_87_P022504	0.00387453	2.01939	down	CACNG1	NM_001278006	calcium channel, voltage-dependent, gamma subunit 1
A_87_P050871	0.00331222	2.01926	down	KDM3A	NM_001012891	lysine (K)-specific demethylase 3A
A_87_P054671	0.0275064	2.01888	down	ZNF302	NM_001030695	zinc finger protein 302
A_87_P036410	0.00923456	2.01851	up	VAPB	NM_001006296	VAMP (vesicle-associated membrane protein)-associated protein B and C
A_87_P200733	0.0475917	2.01806	up	CHGB	CV861017	chromogranin B (secretogranin 1)
A_87_P009217	0.014673	2.0179	up	CHRNG	NM_001031568	cholinergic receptor, nicotinic, gamma
A_87_P067441	0.0386367	2.01703	up	TEX2	XM_415667	testis expressed 2
A_87_P218663	0.00119322	2.01656	down	SMARCE1	NM_001006335	SWI/SNF related, matrix associated, actin dependent regulator of chromatin, subfamily e, member 1
A_87_P146313	0.00114472	2.01652	up	ID3	NM_204589	inhibitor of DNA binding 3, dominant negative helix-loop-helix protein
A_87_P151788	0.0368483	2.01586	down	XPR1	XM_003641661	xenotropic and polytropic retrovirus receptor 1
A_87_P205783	0.0275935	2.01552	down	CUL2	NM_001030970	cullin 2
A_87_P223178	0.000112732	2.01542	down	PPP1R7	NM_001277428	protein phosphatase 1, regulatory (inhibitor) subunit 7
A_87_P182138	0.00460395	2.01333	up	CRYBG3	BX935519	beta-gamma crystallin domain containing 3
A_87_P250188	0.0119305	2.01233	down	VIMP	NM_001024734	VCP-interacting membrane protein
A_87_P021165	0.0268742	2.0119	down	ABCF3	DR420889	ATP-binding cassette, sub-family F (GCN20), member 3
A_87_P027965	0.0027654	2.0096	down	ASB13	NM_001199294	ankyrin repeat and SOCS box containing 13
A_87_P094006	0.0135026	2.00872	up	HTR2C	HQ438966	5-hydroxytryptamine (serotonin) receptor 2C, G protein-coupled
A_87_P312102	0.0421427	2.00832	up	LOC776432		retinol dehydrogenase 16-like
A_87_P186051	0.0492527	2.00765	down	GABRD	XM_001234040	gamma-aminobutyric acid (GABA) A receptor, delta
A_87_P004296	0.0013385	2.00764	down	RAB3IL1	NM_001199639	RAB3A interacting protein (rabin3)-like 1
A_87_P294188	0.017702	2.00753	up	RGS5	XM_004943136	regulator of G-protein signaling 5
A_87_P018037	0.02731	2.00733	down	TMEM141	CR353286	transmembrane protein 141
A_87_P009062	0.0466653	2.00718	up	ANK3	NM_001277097	ankyrin 3, node of Ranvier (ankyrin G)
A_87_P000441	0.0185095	2.00712	up	RALGAPA1	NM_001277454	Ral GTPase activating protein, alpha subunit 1 (catalytic)
A_87_P087181	0.0136122	2.00676	down	MSL1	DR410204	male-specific lethal 1 homolog (Drosophila)
A_87_P039033	0.0470128	2.00615	down	MNT	XM_425414	MAX binding protein
A_87_P023189	0.00172145	2.00564	down	STAM	BX933125	signal transducing adaptor molecule (SH3 domain and ITAM motif) 1
A_87_P052006	0.00941005	2.00396	up	DBN1	NM_205499	drebrin 1
A_87_P033767	0.0290809	2.00366	up	C11ORF49	BU137772	chromosome 5 open reading frame, human C11orf49
A_87_P023705	0.0472425	2.00334	up	ASB5	BX931987	ankyrin repeat and SOCS box containing 5
A_87_P023573	0.032526	2.00262	up	TMEM26	NM_001199598	transmembrane protein 26
A_87_P141238	0.0024709	2.00058	down	FLOT2	NM_001030719	flotillin 2
A_87_P095351	0.0151488	2.00033	up	GALNTL6	XM_004941075	UDP-N-acetyl-alpha-D-galactosamine:polypeptide N-acetylgalactosaminyltransferase-like 6

## Sheet: up
ProbeID	P-value	FC (abs)	Regulation	GeneSymbol	GenbankAccession	GeneName
A_87_P095351	0.0151488	2.00033	up	GALNTL6	XM_004941075	UDP-N-acetyl-alpha-D-galactosamine:polypeptide N-acetylgalactosaminyltransferase-like 6
A_87_P023573	0.032526	2.00262	up	TMEM26	NM_001199598	transmembrane protein 26
A_87_P023705	0.0472425	2.00334	up	ASB5	BX931987	ankyrin repeat and SOCS box containing 5
A_87_P033767	0.0290809	2.00366	up	C11ORF49	BU137772	chromosome 5 open reading frame, human C11orf49
A_87_P052006	0.00941005	2.00396	up	DBN1	NM_205499	drebrin 1
A_87_P000441	0.0185095	2.00712	up	RALGAPA1	NM_001277454	Ral GTPase activating protein, alpha subunit 1 (catalytic)
A_87_P009062	0.0466653	2.00718	up	ANK3	NM_001277097	ankyrin 3, node of Ranvier (ankyrin G)
A_87_P294188	0.017702	2.00753	up	RGS5	XM_004943136	regulator of G-protein signaling 5
A_87_P312102	0.0421427	2.00832	up	LOC776432		retinol dehydrogenase 16-like
A_87_P094006	0.0135026	2.00872	up	HTR2C	HQ438966	5-hydroxytryptamine (serotonin) receptor 2C, G protein-coupled
A_87_P182138	0.00460395	2.01333	up	CRYBG3	BX935519	beta-gamma crystallin domain containing 3
A_87_P146313	0.00114472	2.01652	up	ID3	NM_204589	inhibitor of DNA binding 3, dominant negative helix-loop-helix protein
A_87_P067441	0.0386367	2.01703	up	TEX2	XM_415667	testis expressed 2
A_87_P009217	0.014673	2.0179	up	CHRNG	NM_001031568	cholinergic receptor, nicotinic, gamma
A_87_P200733	0.0475917	2.01806	up	CHGB	CV861017	chromogranin B (secretogranin 1)
A_87_P036410	0.00923456	2.01851	up	VAPB	NM_001006296	VAMP (vesicle-associated membrane protein)-associated protein B and C
A_87_P058936	0.018652	2.02023	up	KDR	NM_001004368	kinase insert domain receptor (a type III receptor tyrosine kinase)
A_87_P013983	0.0373766	2.02196	up	LOC768251	NR_003250	hepatic amylase pseudogene
A_87_P023576	0.0121858	2.02347	up	BBOX1	BX932252	butyrobetaine (gamma), 2-oxoglutarate dioxygenase (gamma-butyrobetaine hydroxylase) 1
A_87_P286753	0.00110268	2.02394	up	FANCI	NM_001114851	Fanconi anemia, complementation group I
A_87_P096651	0.04084	2.02449	up	RGS12	AF090086	regulator of G-protein signaling 12
A_87_P164788	0.00538513	2.0245	up	SYNE1	CO759728	spectrin repeat containing, nuclear envelope 1
A_87_P092316	0.0016329	2.03061	up	KANK1	BU203691	KN motif and ankyrin repeat domains 1
A_87_P009148	0.0121858	2.03122	up	GATA6	NM_205420	GATA binding protein 6
A_87_P002393	0.0224273	2.03147	up	C3ORF58	BU257484	chromosome 9 open reading frame, human C3orf58
A_87_P038020	0.0189276	2.03188	up	COCH	NM_204937	coagulation factor C homolog, cochlin (Limulus polyphemus)
A_87_P076561	0.0388241	2.03246	up	CILP	XM_413902	cartilage intermediate layer protein, nucleotide pyrophosphohydrolase
A_87_P239358	0.0208419	2.03433	up	SLC25A29	XM_421366	solute carrier family 25 (mitochondrial carnitine/acylcarnitine carrier), member 29
A_87_P063011	0.0054352	2.03548	up	CCR7	NM_001198752	chemokine (C-C motif) receptor 7
A_87_P037078	0.0232264	2.03601	up	NDE1	NM_001006169	nudE nuclear distribution E homolog 1 (A. nidulans)
A_87_P016241	0.00426446	2.03757	up	AGPAT9	NM_001031145	1-acylglycerol-3-phosphate O-acyltransferase 9
A_87_P176568	0.0243058	2.0377	up	TMEM207	NM_001277695	transmembrane protein 207
A_87_P035573	0.00793562	2.03775	up	BTBD1	NM_001005819	BTB (POZ) domain containing 1
A_87_P051111	0.0425712	2.04231	up	HMHA1	NM_001030937	histocompatibility (minor) HA-1
A_87_P199738	0.014677	2.04293	up	LOC417447	CR353187	uncharacterized LOC417447
A_87_P089791	0.0030028	2.04764	up	C20H20ORF54	BX261543	chromosome 20 open reading frame, human C20orf54
A_87_P075971	0.0361828	2.04779	up	THSD4	XM_413780	thrombospondin, type I, domain containing 4
A_87_P096401	0.00100592	2.04831	up	PACRGL	BX930771	chromosome 4 open reading frame 28
A_87_P004392	0.0155385	2.04919	up	PCDH18	XM_420404	protocadherin 18
A_87_P250718	0.0270429	2.05154	up	YPEL2	NM_001007847	yippee-like 2 (Drosophila)
A_87_P037763	0.00773932	2.05519	up	FZD10	NM_204098	frizzled family receptor 10
A_87_P280238	0.0396488	2.05939	up	ND5		NADH dehydrogenase subunit 5
A_87_P014437	0.00741496	2.05978	up	C9ORF167	CR389999	chromosome 17 open reading frame, human C9orf167
A_87_P097491	0.0277977	2.06072	up	SYNDIG1	BX931145	synapse differentiation inducing 1
A_87_P131488	0.0391777	2.06107	up	BLB1	U91533	Major histocompatibility complex class II beta chain BLB1
A_87_P097826	0.00180254	2.06195	up	PPP2R5A	BU145016	protein phosphatase 2, regulatory subunit B', alpha
A_87_P086001	0.0309339	2.06712	up	LOC423523	BU111791	uncharacterized LOC423523
A_87_P108143	0.0461937	2.06778	up	KIAA1644	XM_004938035	KIAA1644
A_87_P065486	0.0325421	2.07159	up	LOC771069	BX934820	C-factor-like
A_87_P023139	0.0195535	2.07253	up	FNIP2	BX933227	folliculin interacting protein 2
A_87_P077706	0.0311882	2.07609	up	FAM131A	XM_003641793	family with sequence similarity 131, member A
A_87_P116163	0.0140811	2.07702	up	LOC431235	NM_001277636	chymotrypsinogen 2-like
A_87_P106329	0.0227803	2.07765	up	DBX2	NM_001276354	developing brain homeobox 2
A_87_P014420	0.00651981	2.07834	up	SEMA6A	CR390018	sema domain, transmembrane domain (TM), and cytoplasmic domain, (semaphorin) 6A
A_87_P014025	0.0364172	2.07851	up	CCDC85C	CR390630	coiled-coil domain containing 85C
A_87_P075011	0.00682731	2.07887	up	WTIP	BU468626	Wilms tumor 1 interacting protein
A_87_P064071	0.00360037	2.07908	up	LOC419563	CR389226	interferon-induced guanylate-binding protein 1-like
A_87_P106593	0.000503537	2.0796	up	PPP1R12A	NM_205123	protein phosphatase 1, regulatory subunit 12A
A_87_P009236	0.0219946	2.07972	up	AGRP	NM_001031457	agouti related protein homolog (mouse)
A_87_P024417	0.00269719	2.08068	up	TRIM2	NM_001257314	tripartite motif containing 2
A_87_P050261	0.038317	2.08126	up	SYNGR3	NM_001007834	synaptogyrin 3
A_87_P017481	0.0415618	2.08333	up	UACA	CR354191	uveal autoantigen with coiled-coil domains and ankyrin repeats
A_87_P212313	0.00250635	2.08433	up	GLRX5	NM_001008472	glutaredoxin 5
A_87_P081956	0.018843	2.08473	up	ANKRD44	NM_001012915	ankyrin repeat domain 44
A_87_P021514	0.0451722	2.08907	up	CAMK4	NM_001034813	calcium/calmodulin-dependent protein kinase IV
A_87_P109908	0.00847421	2.08942	up	LOC772218	XM_001235385	organic solute transporter subunit alpha-like
A_87_P280043	0.0414316	2.09137	up	GPSM1	XM_004945981	G-protein signaling modulator 1
A_87_P060881	0.0483355	2.09514	up	LOC426218	NM_001277927	claw keratin-like
A_87_P008992	0.00122484	2.09603	up	LFNG	NM_204948	LFNG O-fucosylpeptide 3-beta-N-acetylglucosaminyltransferase
A_87_P066496	0.0101044	2.097	up	SSH2	XM_415832	slingshot homolog 2 (Drosophila)
A_87_P084226	0.0361358	2.09795	up	CHKA	BU404749	choline kinase alpha
A_87_P037645	0.0187363	2.09844	up	NPAS2	NM_001030542	neuronal PAS domain protein 2
A_87_P273008	0.00489139	2.09891	up	ACADL	NM_001006511	acyl-CoA dehydrogenase, long chain
A_87_P310127	0.0290957	2.09903	up	PNPLA2	NM_001113291	patatin-like phospholipase domain containing 2
A_87_P001505	0.015375	2.09986	up	MYO1E	XM_004943766	myosin IE
A_87_P009462	0.0372445	2.10312	up	IRF8	NM_205416	interferon regulatory factor 8
A_87_P023646	0.00380003	2.10707	up	EGFL7	BX932113	EGF-like-domain, multiple 7
A_87_P052921	0.0492429	2.11265	up	CTNNA2	NM_205136	catenin (cadherin-associated protein), alpha 2
A_87_P022660	0.0375155	2.11443	up	C3H6ORF138	NM_001195562	chromosome 3 open reading frame, human C6orf138
A_87_P093091	0.00414619	2.11532	up	MEGF10	XM_424719	multiple EGF-like-domains 10
A_87_P056656	0.0234831	2.1192	up	SEPSECS	NM_001031158	Sep (O-phosphoserine) tRNA:Sec (selenocysteine) tRNA synthase
A_87_P143773	0.0266777	2.12099	up	ADAM22	NM_001145228	ADAM metallopeptidase domain 22
A_87_P010660	0.00838783	2.12503	up	ABCC8	CV854437	ATP-binding cassette, sub-family C (CFTR/MRP), member 8
A_87_P014746	0.0368485	2.12589	up	OSTN	CR389564	osteocrin
A_87_P309957	0.00595426	2.12649	up	EPS8L2	XM_001232097	EPS8-like 2
A_87_P035270	0.00198428	2.12714	up	RGS3	NM_204459	regulator of G-protein signaling 3
A_87_P018175	0.00640298	2.12814	up	INPP5F	CR353089	inositol polyphosphate-5-phosphatase F
A_87_P107753	0.00969531	2.12833	up	DENND5B	CR385403	DENN/MADD domain containing 5B
A_87_P070326	0.01655	2.13021	up	LOC100859257	XM_004947032	P2Y purinoceptor 1-like
A_87_P267158	0.0112262	2.13453	up	SPTBN1	NM_001199425	spectrin, beta, non-erythrocytic 1
A_87_P036274	0.0435977	2.13517	up	NT5C2	NM_001031234	5'-nucleotidase, cytosolic II
A_87_P270708	0.0183342	2.13652	up	C10ORF58	AJ720950	chromosome 6 open reading frame, human C10orf58
A_87_P009114	0.0265519	2.13699	up	INHBA	NM_205396	inhibin, beta A
A_87_P278338	0.0272979	2.13845	up	PTPLB	NM_001012920	protein tyrosine phosphatase-like (proline instead of catalytic arginine), member b
A_87_P101671	0.0217015	2.14118	up	ARL4A	XM_418690	ADP-ribosylation factor-like 4A
A_87_P005754	0.0413883	2.1422	up	PPFIA4	XM_419237	protein tyrosine phosphatase, receptor type, f polypeptide (PTPRF), interacting protein (liprin), alpha 4
A_87_P232418	0.0206247	2.14315	up	SLA	NM_204391	Src-like-adaptor
A_87_P098186	0.00251411	2.14739	up	DLK2	XM_426133	delta-like 2 homolog (Drosophila)
A_87_P073101	0.00291682	2.14761	up	MGAT4B	XM_004944956	mannosyl (alpha-1,3-)-glycoprotein beta-1,4-N-acetylglucosaminyltransferase, isozyme B
A_87_P150383	0.0287144	2.14867	up	NPTX2	BX950566	neuronal pentraxin II
A_87_P017766	0.00398273	2.14919	up	FNDC3B	NM_001252324	fibronectin type III domain containing 3B
A_87_P105723	0.00304149	2.15008	up	PHYH	XM_004937488	phytanoyl-CoA 2-hydroxylase
A_87_P017482	0.028142	2.15731	up	LOC419594	CR354190	uncharacterized LOC419594
A_87_P041970	0.00135612	2.15741	up	PPARGC1B	XM_414479	peroxisome proliferator-activated receptor gamma, coactivator 1 beta
A_87_P098896	0.00751503	2.15758	up	TAGAP	BU419562	T-cell activation RhoGTPase activating protein
A_87_P024877	0.0358939	2.16066	up	ISG12-2	NM_001001296	ISG12-2 protein-like
A_87_P015160	0.0387505	2.16277	up	LOC421118	CR388891	uncharacterized LOC421118
A_87_P079336	0.0431967	2.16556	up	DMBX1	AF461038	diencephalon/mesencephalon homeobox 1
A_87_P304688	0.0249672	2.16673	up	MESP2	AJ421070	mesoderm posterior 2 homolog (mouse)
A_87_P155383	0.0105315	2.16754	up	PRKACB	XM_422379	protein kinase, cAMP-dependent, catalytic, beta
A_87_P230623	0.0148151	2.16877	up	PRKCI	NM_001031319	protein kinase C, iota
A_87_P207828	0.000409912	2.17067	up	UBTD1	BX929921	ubiquitin domain containing 1
A_87_P249053	0.0373742	2.171	up	HMOX2	XM_414960	heme oxygenase (decycling) 2
A_87_P107448	0.0378301	2.17696	up	HMOX1	HM237181	heme oxygenase (decycling) 1
A_87_P207128	0.02047	2.17769	up	ELOVL1	NM_001012598	ELOVL fatty acid elongase 1
A_87_P150888	0.0116325	2.17971	up	MAST2		microtubule associated serine/threonine kinase 2
A_87_P269738	0.0320718	2.18081	up	ENAH	NM_204300	enabled homolog (Drosophila)
A_87_P013037	0.049279	2.18197	up	ABHD6	CR406030	abhydrolase domain containing 6
A_87_P037983	0.0322677	2.18285	up	LOC395884	AF035250	CMP-N-acetylneuraminate-beta-galactosamide-alpha-2,3-sialyltransferase
A_87_P269918	0.0276199	2.18522	up	CRYM	BX932397	crystallin, mu
A_87_P036957	0.0314671	2.18707	up	EGR1	NM_204136	early growth response 1
A_87_P155113	0.00901893	2.1871	up	LOC424111	CR391210	uncharacterized LOC424111
A_87_P080166	0.0204089	2.18836	up	PAPSS2	XM_421557	3'-phosphoadenosine 5'-phosphosulfate synthase 2
A_87_P059671	0.0252588	2.1931	up	FGF2	NM_205433	fibroblast growth factor 2 (basic)
A_87_P095476	0.00689661	2.19341	up	SCD5	EU275768	stearoyl-CoA desaturase 5
A_87_P242823	0.0190159	2.19349	up	PPP2R2C	BX933961	protein phosphatase 2, regulatory subunit B, gamma
A_87_P193008	0.0258804	2.19607	up	ADI1	NM_001031089	acireductone dioxygenase 1
A_87_P037167	0.0430958	2.19817	up	SH3KBP1	NM_001030805	SH3-domain kinase binding protein 1
A_87_P083516	0.0127694	2.19944	up	IVD	NM_001199561	isovaleryl-CoA dehydrogenase
A_87_P127123	0.000109624	2.19944	up	PPARGC1A	CR407324	peroxisome proliferator-activated receptor gamma, coactivator 1 alpha
A_87_P225253	0.00443795	2.19992	up	BCL11A	NM_001031031	B-cell CLL/lymphoma 11A (zinc finger protein)
A_87_P246373	0.00246046	2.2008	up	UQCRC1	CO635695	ubiquinol-cytochrome c reductase core protein I
A_87_P024628	0.00222213	2.20153	up	KLF3	BX929685	Kruppel-like factor 3 (basic)
A_87_P123288	0.0219865	2.20301	up	SLC40A1	NM_001012913	solute carrier family 40 (iron-regulated transporter), member 1
A_87_P080266	0.0095209	2.20323	up	OIT3	CR354362	oncoprotein induced transcript 3
A_87_P051796	0.0487654	2.20535	up	LOC419112	NM_001030842	transmembrane protein 110-like
A_87_P109823	0.0401692	2.21017	up	LANCL3	XM_425562	LanC lantibiotic synthetase component C-like 3 (bacterial)
A_87_P022901	0.0134775	2.21497	up	RND2	BX933722	Rho family GTPase 2
A_87_P017259	0.0171923	2.21536	up	KIAA0664	CR385232	KIAA0664
A_87_P256963	0.02224	2.22177	up	RASSF2	NM_001030884	Ras association (RalGDS/AF-6) domain family member 2
A_87_P053791	0.00583136	2.22183	up	ADORA1	NM_204316	adenosine A1 receptor
A_87_P169868	0.023986	2.22255	up	BLB2	S66480	Major histocompatibility complex class II beta chain BLB2, (similar to HLA class II, D beta chain)
A_87_P077856	0.0197802	2.22599	up	SLC2A2	NM_207178	solute carrier family 2 (facilitated glucose transporter), member 2
A_87_P017458	0.0421584	2.22612	up	ZFP106	CR354232	zinc finger protein 106 homolog (mouse)
A_87_P008877	0.00300555	2.2272	up	BTG1	NM_205350	B-cell translocation gene 1, anti-proliferative
A_87_P057051	0.000146676	2.23425	up	NFS1	NM_001030847	NFS1 nitrogen fixation 1 homolog (S. cerevisiae)
A_87_P013812	0.0335425	2.23509	up	TNRC6A	CR390970	trinucleotide repeat containing 6A
A_87_P227018	0.0258915	2.2412	up	TUBB3	NM_001031598	tubulin, beta 3 class III
A_87_P265308	0.0245267	2.24334	up	CANX	NM_001030620	calnexin
A_87_P022035	0.0175303	2.24341	up	SREK1	BX935631	splicing regulatory glutamine/lysine-rich protein 1
A_87_P194653	0.0180574	2.24536	up	SEC31B	AJ851771	SEC31 homolog B (S. cerevisiae)
A_87_P297803	0.0425767	2.24543	up	ACSS2	XM_417342	acyl-CoA synthetase short-chain family member 2
A_87_P029555	0.02054	2.24567	up	ALYREF	BU333473	Aly/REF export factor
A_87_P017189	0.0397517	2.24652	up	NAP1L1	CR385336	nucleosome assembly protein 1-like 1
A_87_P014405	0.00273564	2.24874	up	LRP4	CR390043	low density lipoprotein receptor-related protein 4
A_87_P192168	0.00509267	2.24952	up	ACO1	NM_001030536	aconitase 1, soluble
A_87_P012535	0.0304553	2.24982	up	FCN2	CR406783	ficolin (collagen/fibrinogen domain containing lectin) 2 (hucolin)
A_87_P036248	0.0109044	2.24995	up	KATNB1	NM_001030559	katanin p80 (WD repeat containing) subunit B 1
A_87_P013766	0.0149021	2.25038	up	FBXL2	CR391034	F-box and leucine-rich repeat protein 2
A_87_P069666	0.0343191	2.25329	up	CRKL	DR425087	v-crk sarcoma virus CT10 oncogene homolog-like
A_87_P234403	0.000531406	2.25373	up	MDH1	NM_001006395	malate dehydrogenase 1, NAD (soluble)
A_87_P023417	0.00708588	2.25682	up	ORC6	NM_001277720	origin recognition complex, subunit 6
A_87_P035020	0.0185675	2.25693	up	ANKH	NM_001012562	ankylosis, progressive homolog (mouse)
A_87_P053706	0.0220223	2.25798	up	OR52R1	NM_001009878	olfactory receptor, family 52, subfamily R, member 1
A_87_P051836	0.0420177	2.26207	up	IL10RA	NM_001039597	interleukin 10 receptor, alpha
A_87_P023510	0.0465258	2.2622	up	TCTEX1D2	BX932411	Tctex1 domain containing 2
A_87_P141183	0.0249103	2.26342	up	MASP2		mannan-binding lectin serine peptidase 2
A_87_P057016	0.00415841	2.26448	up	GK5	NM_001031306	glycerol kinase 5 (putative)
A_87_P148583	0.0405929	2.26497	up	MYO1D	XM_004948504	myosin ID
A_87_P288558	0.0258204	2.26715	up	ND4		NADH dehydrogenase subunit 4
A_87_P015709	0.00124809	2.26718	up	C14H17ORF103	NM_001030633	chromosome 14 open reading frame, human C17orf103
A_87_P022845	0.0133477	2.26777	up	PACRG	BX933846	PARK2 co-regulated
A_87_P055151	0.0286167	2.26791	up	HADHA	NM_205056	hydroxyacyl-CoA dehydrogenase/3-ketoacyl-CoA thiolase/enoyl-CoA hydratase (trifunctional protein), alpha subunit
A_87_P295543	0.00198477	2.27195	up	PDHA1	NM_001012544	pyruvate dehydrogenase (lipoamide) alpha 1
A_87_P037704	0.0275509	2.27199	up	SOX18	NM_204309	SRY (sex determining region Y)-box 18
A_87_P123683	0.0011603	2.27208	up	LOC770492	CR389181	ras-related and estrogen-regulated growth inhibitor-like
A_87_P134803	0.0452057	2.27326	up	MCM3	NM_001006421	minichromosome maintenance complex component 3
A_87_P011980	0.00285708	2.27424	up	BCAS1	CR522908	breast carcinoma amplified sequence 1
A_87_P014393	0.000422709	2.27437	up	TACC1	CR390061	transforming, acidic coiled-coil containing protein 1
A_87_P203823	0.0246575	2.27707	up	COQ6	XM_421257	coenzyme Q6 homolog, monooxygenase (S. cerevisiae)
A_87_P024065	0.0359839	2.28111	up	CP	BX931098	ceruloplasmin (ferroxidase)
A_87_P009080	0.0179332	2.2826	up	CCND1	NM_205381	cyclin D1
A_87_P153733	0.0397396	2.28748	up	ZBTB10	XM_003640808	zinc finger and BTB domain containing 10
A_87_P109173	0.0234373	2.29015	up	IGSF3	XM_416662	immunoglobulin superfamily, member 3
A_87_P059116	0.0060633	2.29119	up	IMPG2	NM_001044639	interphotoreceptor matrix proteoglycan 2
A_87_P013550	0.00451717	2.29588	up	LOC775999	CR391313	uncharacterized LOC775999
A_87_P200028	0.0144268	2.29818	up	DNAJA4	DR412887	DnaJ (Hsp40) homolog, subfamily A, member 4
A_87_P105613	0.0254362	2.30414	up	PODXL	NM_001271894	podocalyxin-like
A_87_P009550	0.0114591	2.30664	up	ATP1B1	NM_205520	ATPase, Na+/K+ transporting, beta 1 polypeptide
A_87_P192068	0.000287189	2.30727	up	PIP4K2A	NM_001030971	phosphatidylinositol-5-phosphate 4-kinase, type II, alpha
A_87_P028276	0.0188283	2.30765	up	LARS2	XM_418801	leucyl-tRNA synthetase 2, mitochondrial
A_87_P259253	0.0228395	2.31074	up	COL8A1	XM_416597	collagen, type VIII, alpha 1
A_87_P066046	0.0227601	2.31191	up	CCL4	NM_204720	chemokine (C-C motif) ligand 4
A_87_P297478	0.00517126	2.31454	up	PRDX1	NM_001271932	peroxiredoxin 1
A_87_P022602	0.0077323	2.31476	up	RBBP8	BX934409	retinoblastoma binding protein 8
A_87_P056401	0.0476325	2.31555	up	B3GNT5	NM_001113761	UDP-GlcNAc:betaGal beta-1,3-N-acetylglucosaminyltransferase 5
A_87_P079161	0.0172084	2.31774	up	AK5	XM_422391	adenylate kinase 5
A_87_P071861	0.0494917	2.32023	up	PMM2	NM_001031468	phosphomannomutase 2
A_87_P151333	0.031582	2.32163	up	LRRC8C	XM_422353	leucine rich repeat containing 8 family, member C
A_87_P161498	0.0294448	2.32314	up	LGI2	NM_001257316	leucine-rich repeat LGI family, member 2
A_87_P022089	0.041739	2.32699	up	RNLS	NM_001199599	renalase, FAD-dependent amine oxidase
A_87_P024026	0.0128325	2.32793	up	MGLL	NM_001277142	monoglyceride lipase
A_87_P163348	0.00180604	2.32947	up	AKAP2	NM_001204217	A kinase (PRKA) anchor protein 2
A_87_P252043	0.0223839	2.33642	up	DHRS11	NM_204507	dehydrogenase/reductase (SDR family) member 11
A_87_P116208	0.0120879	2.34029	up	GPR98	BX933746	G protein-coupled receptor 98
A_87_P090966	0.00223518	2.34127	up	AP4M1	NM_205141	adaptor-related protein complex 4, mu 1 subunit
A_87_P009370	0.0262332	2.34251	up	RPS6KA1	NM_001109771	ribosomal protein S6 kinase, 90kDa, polypeptide 1
A_87_P192753	0.0136389	2.34292	up	DUSP6	NM_204354	dual specificity phosphatase 6
A_87_P269533	0.0459763	2.34601	up	ENPP3	BU450858	ectonucleotide pyrophosphatase/phosphodiesterase 3
A_87_P012182	0.0341012	2.34818	up	ARSJ	CR407275	arylsulfatase family, member J
A_87_P195903	0.00632353	2.3505	up	CYB5R2	NM_001271982	cytochrome b5 reductase 2
A_87_P123323	0.0443415	2.35667	up	RP2	NM_001008680	retinitis pigmentosa 2 (X-linked recessive)
A_87_P054071	0.0140078	2.35891	up	CIRBP	NM_001031347	cold inducible RNA binding protein
A_87_P037920	0.0339478	2.36321	up	CAMK2A	NM_204295	calcium/calmodulin-dependent protein kinase II alpha
A_87_P109398	0.016789	2.36622	up	HUNK	CO767557	hormonally up-regulated Neu-associated kinase
A_87_P054501	0.015686	2.36682	up	TCF15	NM_204946	transcription factor 15 (basic helix-loop-helix)
A_87_P076891	0.0179434	2.36926	up	ARHGEF4	CR387262	Rho guanine nucleotide exchange factor (GEF) 4
A_87_P021939	0.0403392	2.37341	up	PPDPF	NM_001197037	pancreatic progenitor cell differentiation and proliferation factor homolog (zebrafish)
A_87_P064351	0.00719175	2.37903	up	RSPO1	BU229037	R-spondin 1
A_87_P035295	0.0485409	2.37951	up	COL2A1	NM_204426	collagen, type II, alpha 1
A_87_P178798	0.0419824	2.38034	up	FUBP3	DR411856	far upstream element (FUSE) binding protein 3
A_87_P092786	0.00517618	2.38564	up	AUH	NM_001252606	AU RNA binding protein/enoyl-CoA hydratase
A_87_P284148	0.0496837	2.38674	up	ND2		NADH dehydrogenase subunit 2
A_87_P014009	0.00186976	2.38954	up	LOC100859798	CR390661	protein FAM134B-like
A_87_P013795	0.0219532	2.39599	up	TMEM132E	CR390995	transmembrane protein 132E
A_87_P194783	0.000217954	2.39628	up	MCF2L	NM_001252063	MCF.2 cell line derived transforming sequence-like
A_87_P229128	0.034876	2.40007	up	COX1		cytochrome c oxidase subunit I
A_87_P108423	0.0288548	2.40526	up	VAMP1		vesicle-associated membrane protein 1 (synaptobrevin 1)
A_87_P107493	0.0378271	2.40536	up	ASCL4	XM_004937806	achaete-scute complex homolog 4 (Drosophila)
A_87_P037984	0.000911243	2.40714	up	JAK3	NM_204996	Janus kinase 3
A_87_P212293	0.0493485	2.40861	up	COL4A5	DR416418	collagen, type IV, alpha 5
A_87_P052381	0.0086672	2.41014	up	BRP44L	NM_001031524	brain protein 44-like
A_87_P128168	0.0398362	2.43148	up	PRSS3	NM_205385	protease, serine, 3
A_87_P238633	0.0463162	2.43844	up	PLEKHB1	NM_001012546	pleckstrin homology domain containing, family B (evectins) member 1
A_87_P023697	0.036754	2.44162	up	SACS	BX931999	spastic ataxia of Charlevoix-Saguenay (sacsin)
A_87_P102856	0.0300304	2.44474	up	ID4	NM_204282	inhibitor of DNA binding 4, dominant negative helix-loop-helix protein
A_87_P037633	0.000782189	2.44518	up	SMYD1	NM_204155	SET and MYND domain containing 1
A_87_P091906	0.00326285	2.44735	up	NNT	BU286275	nicotinamide nucleotide transhydrogenase
A_87_P265803	0.0443294	2.44803	up	MPP2	XM_003642818	membrane protein, palmitoylated 2 (MAGUK p55 subfamily member 2)
A_87_P152003	0.0353315	2.45136	up	LOC418543	CR407341	uncharacterized LOC418543
A_87_P193573	0.00188068	2.45272	up	ETFDH	NM_001031534	electron-transferring-flavoprotein dehydrogenase
A_87_P024251	0.000898412	2.45362	up	ACAT1	NM_001277779	acetyl-CoA acetyltransferase 1
A_87_P192578	0.0189471	2.45381	up	LOC395647	NM_204843	RAP1 GTPase activating protein
A_87_P081466	0.0389484	2.45478	up	LOC768812	XM_003641504	putative pre-mRNA-splicing factor ATP-dependent RNA helicase DHX32-like
A_87_P100471	0.0251398	2.45752	up	CENPO	NM_001031099	centromere protein O
A_87_P092311	0.0448484	2.46965	up	PGM5	XM_424802	phosphoglucomutase 5
A_87_P012309	0.00813489	2.47522	up	SEZ6L	CR407088	seizure related 6 homolog (mouse)-like
A_87_P134943	0.026602	2.47701	up	MSC	CV861855	musculin
A_87_P130983	0.00182039	2.48338	up	RARB	S75944	retinoic acid receptor, beta
A_87_P147798	0.0447314	2.48344	up	IGSF21	XM_417520	immunoglobin superfamily, member 21
A_87_P021672	0.013833	2.48537	up	LOC422926	NM_001165913	uncharacterized LOC422926
A_87_P133773	0.011854	2.48872	up	DDT	AJ719424	D-dopachrome tautomerase
A_87_P014918	0.0411655	2.49014	up	RCAN1	NM_001278079	regulator of calcineurin 1
A_87_P087196	0.000904347	2.49019	up	LOC100859502	BG711446	leukocyte immunoglobulin-like receptor subfamily A member 2-like
A_87_P052191	0.00459562	2.49102	up	PRLH	NM_001082419	prolactin releasing hormone
A_87_P034466	0.0340512	2.49134	up	HSPA12A	XM_421779	heat shock 70kDa protein 12A
A_87_P269813	0.0330774	2.49184	up	WDR1	NM_001004402	WD repeat domain 1
A_87_P021748	0.000115042	2.49391	up	DECR1	BX936279	2,4-dienoyl CoA reductase 1, mitochondrial
A_87_P256488	0.00361657	2.49441	up	HPS3	XM_004943592	Hermansky-Pudlak syndrome 3
A_87_P143108	0.0191381	2.49503	up	FAM169A	CR524152	family with sequence similarity 169, member A
A_87_P031710	0.0403109	2.49601	up	C13H5ORF4	BU248049	chromosome 13 open reading frame, human C5orf4
A_87_P016913	6.98749e-05	2.50219	up	RADIL	CR385802	Ras association and DIL domains
A_87_P037587	0.00965706	2.50264	up	SEMA3F	NM_204258	sema domain, immunoglobulin domain (Ig), short basic domain, secreted, (semaphorin) 3F
A_87_P069141	0.00796204	2.50301	up	IFT81	NM_001252309	intraflagellar transport 81 homolog (Chlamydomonas)
A_87_P152438	0.000809513	2.50335	up	PPP2R3B	BX929884	protein phosphatase 2, regulatory subunit B'', beta
A_87_P024769	0.0172357	2.50492	up	AMPD3	NM_001199588	adenosine monophosphate deaminase 3
A_87_P006243	0.0470489	2.5074	up	ARHGEF17	XM_003640627	Rho guanine nucleotide exchange factor (GEF) 17
A_87_P050426	0.0227304	2.51307	up	RPL3	NM_001006241	ribosomal protein L3
A_87_P096846	0.0235779	2.52227	up	ADRA1D	XM_004936274	adrenergic, alpha-1D-, receptor
A_87_P110668	0.0461425	2.53064	up	RAP2A	XM_001233103	RAP2A, member of RAS oncogene family
A_87_P069161	0.0153142	2.53133	up	CAMKK2	L20626	calcium/calmodulin-dependent protein kinase kinase 2, beta
A_87_P192238	0.00406294	2.53673	up	NDUFA10	NM_001031247	NADH dehydrogenase (ubiquinone) 1 alpha subcomplex, 10, 42kDa
A_87_P069776	0.00300349	2.54004	up	LOC770215	BX932734	dynein, light chain, LC8-type 1
A_87_P070656	0.0379524	2.54649	up	ID1	NM_204590	inhibitor of DNA binding 1, dominant negative helix-loop-helix protein
A_87_P288318	0.0464838	2.55066	up	EXD2	NM_001199700	exonuclease 3'-5' domain containing 2
A_87_P114018	4.72253e-06	2.5579	up	SIK2	BX931078	salt-inducible kinase 2
A_87_P022159	0.0117882	2.55831	up	CMTM8	NM_001199703	CKLF-like MARVEL transmembrane domain containing 8
A_87_P010757	0.00895456	2.57648	up	RAPGEF2	CR733318	Rap guanine nucleotide exchange factor (GEF) 2
A_87_P091611	0.0395148	2.57888	up	FANCG	NM_204378	Fanconi anemia, complementation group G
A_87_P306778	0.0147296	2.58133	up	CORO1C	NM_001277868	coronin, actin binding protein, 1C
A_87_P268063	0.0312866	2.58662	up	ACAD11	NM_001006367	acyl-CoA dehydrogenase family, member 11
A_87_P063351	0.00811436	2.58855	up	PKP1	XM_419240	plakophilin 1 (ectodermal dysplasia/skin fragility syndrome)
A_87_P193713	0.00795061	2.59493	up	CFL2	NM_001004406	cofilin 2 (muscle)
A_87_P031514	0.0122183	2.59785	up	PDE10A	BU256639	phosphodiesterase 10A
A_87_P014156	0.0178314	2.60174	up	LOC422757	CR390435	uncharacterized LOC422757
A_87_P077936	0.039738	2.60693	up	LOC425001		uncharacterized LOC425001
A_87_P100641	0.0458024	2.60759	up	EFHC1	AY823389	EF-hand domain (C-terminal) containing 1
A_87_P120978	0.0260378	2.6117	up	FAM167A	CR385469	family with sequence similarity 167, member A
A_87_P008712	0.00462704	2.61541	up	MYO5A	NM_205300	myosin VA (heavy chain 12, myosin)
A_87_P065381	0.0175349	2.61562	up	MMEL1	XM_001233076	membrane metallo-endopeptidase-like 1
A_87_P052646	0.0337863	2.61585	up	CTTNBP2	NM_001098539	cortactin binding protein 2
A_87_P119753	0.0285902	2.61962	up	CHORDC1	CR353453	cysteine and histidine-rich domain (CHORD) containing 1
A_87_P107353	0.0165956	2.62218	up	SH3BP1	XM_428489	SH3-domain binding protein 1
A_87_P154488	0.0357783	2.62427	up	ZAR1	DR418514	zygote arrest 1
A_87_P009468	0.00722946	2.63095	up	TMOD1	NM_205027	tropomodulin 1
A_87_P014962	0.0185329	2.63242	up	KLHL34	CR389218	kelch-like 34 (Drosophila)
A_87_P114308	0.0253657	2.63266	up	NKAIN4	BX931341	Na+/K+ transporting ATPase interacting 4
A_87_P104343	0.0220635	2.63304	up	RGS20	NM_204842	regulator of G-protein signaling 20
A_87_P146698	0.00644039	2.63321	up	LRP11		low density lipoprotein receptor-related protein 11
A_87_P018299	0.000289745	2.63966	up	PDPR	CR352885	pyruvate dehydrogenase phosphatase regulatory subunit
A_87_P015046	0.0293228	2.64037	up	LOC416629	CR389079	uncharacterized LOC416629
A_87_P130528	0.00020024	2.64224	up	KAL1	NM_205424	Kallmann syndrome 1 sequence
A_87_P245708	0.021872	2.65226	up	ANLN	BU412251	anillin, actin binding protein
A_87_P074446	0.00356371	2.65637	up	GPR56	XM_413999	G protein-coupled receptor 56
A_87_P022221	0.023165	2.66074	up	PTPN5	BX935185	protein tyrosine phosphatase, non-receptor type 5 (striatum-enriched)
A_87_P021409	0.0220046	2.66437	up	PLD4	CA786383	phospholipase D family, member 4
A_87_P017829	0.0104013	2.6667	up	GPT2	CR353609	glutamic pyruvate transaminase (alanine aminotransferase) 2
A_87_P174103	0.0006565	2.68063	up	P2RX7	XM_001235162	purinergic receptor P2X, ligand-gated ion channel, 7
A_87_P018039	1.40478e-05	2.6815	up	SEMA4B	CR353284	sema domain, immunoglobulin domain (Ig), transmembrane domain (TM) and short cytoplasmic domain, (semaphorin) 4B
A_87_P024085	0.00466905	2.69229	up	SPECC1	BX931064	sperm antigen with calponin homology and coiled-coil domains 1
A_87_P030706	0.0179386	2.69436	up	GFAP	BU284480	glial fibrillary acidic protein
A_87_P151798	0.00241986	2.69511	up	ECI1	NM_001277585	enoyl-CoA delta isomerase 1
A_87_P061431	0.01166	2.69645	up	C8ORF4	BX930352	chromosome 22 open reading frame, human C8orf4
A_87_P037462	0.0128214	2.69646	up	ADCY5	NM_204631	adenylate cyclase 5
A_87_P013398	0.00252761	2.69852	up	PTCHD1	CR391519	patched domain containing 1
A_87_P116109	0.00392931	2.70507	up	POLR1A	BX933575	polymerase (RNA) I polypeptide A, 194kDa
A_87_P112973	0.0216985	2.71405	up	TOX3	NM_001277138	TOX high mobility group box family member 3
A_87_P126253	0.0477597	2.71463	up	ABCB1LB	NM_204894	ATP-binding cassette, sub-family B (MDR/TAP), member 1-like B
A_87_P077791	0.00701581	2.72858	up	KCNMB2	BX950825	potassium large conductance calcium-activated channel, subfamily M, beta member 2
A_87_P022887	0.0193681	2.72893	up	HMGCLL1	BX933748	3-hydroxymethyl-3-methylglutaryl-CoA lyase-like 1
A_87_P021831	0.00956839	2.734	up	SDC3	BX936025	syndecan 3
A_87_P294063	0.0151698	2.73569	up	IRF6		interferon regulatory factor 6
A_87_P051852	0.00502232	2.73953	up	FNIP1	NM_001039314	folliculin interacting protein 1
A_87_P023200	0.0034597	2.74582	up	BRP44	BX933106	brain protein 44
A_87_P116523	0.0125077	2.75055	up	ZC3H12C	BX934154	zinc finger CCCH-type containing 12C
A_87_P056441	0.00459547	2.75327	up	SULT1B1	NM_204545	sulfotransferase family, cytosolic, 1B, member 1
A_87_P084821	0.00964699	2.76102	up	PLA2G4F	XM_426428	phospholipase A2, group IVF
A_87_P312237	0.0286706	2.76234	up	WIPF1	NM_001012917	WAS/WASL interacting protein family, member 1
A_87_P008907	0.020258	2.77003	up	ALDH1A1	NM_204577	aldehyde dehydrogenase 1 family, member A1
A_87_P034433	0.0248657	2.77218	up	BCAR3	BU116013	breast cancer anti-estrogen resistance 3
A_87_P101921	0.00194301	2.77511	up	SCRN1	CR406502	secernin 1
A_87_P193588	0.0275774	2.77941	up	HSPA13	NM_001030793	heat shock protein 70kDa family, member 13
A_87_P085816	0.0085385	2.78695	up	EXOC3L4	CR390736	exocyst complex component 3-like 4
A_87_P098466	0.0086539	2.79082	up	SIPA1L2	XM_419564	signal-induced proliferation-associated 1 like 2
A_87_P240723	0.00701229	2.7945	up	LEPR	NM_204323	leptin receptor
A_87_P059316	0.0315938	2.80197	up	IHH	NM_204957	Indian hedgehog
A_87_P014664	0.0134942	2.80828	up	HRASLS	CR389674	HRAS-like suppressor
A_87_P078651	0.0207657	2.81092	up	ANGPTL1	NM_001277665	angiopoietin-like 1
A_87_P214508	0.0111463	2.81274	up	CTGF	NM_204274	connective tissue growth factor
A_87_P079481	0.00318503	2.81882	up	CPT2	NM_001031287	carnitine palmitoyltransferase 2
A_87_P095181	0.0465901	2.82031	up	MMRN1	XM_004941034	multimerin 1
A_87_P036260	0.000104501	2.82931	up	ETFA	NM_001030543	electron-transfer-flavoprotein, alpha polypeptide
A_87_P165393	0.00160549	2.83043	up	MIPEP	XM_417136	mitochondrial intermediate peptidase
A_87_P016606	0.000904268	2.83135	up	C5ORF5	CR386256	family with sequence similarity 13, member B
A_87_P023557	0.000360453	2.83284	up	ACOT13	BX932290	acyl-CoA thioesterase 13
A_87_P128458	0.0220533	2.83751	up	PARP4	CR524360	poly (ADP-ribose) polymerase family, member 4
A_87_P068601	0.00463055	2.85204	up	FAM69B	CR389960	family with sequence similarity 69, member B
A_87_P021859	0.0221505	2.85577	up	PERP	NM_001277703	PERP, TP53 apoptosis effector
A_87_P021926	0.00861089	2.8589	up	TM6SF1	NM_001277461	transmembrane 6 superfamily member 1
A_87_P229048	0.0197997	2.85976	up	VAV3	NM_206863	vav 3 guanine nucleotide exchange factor
A_87_P217088	0.0205047	2.86781	up	SDC1	XM_419972	syndecan 1
A_87_P067036	0.0220142	2.87212	up	MYH10	NM_205474	myosin, heavy chain 10, non-muscle
A_87_P310887	0.0362278	2.87565	up	LOC776194	XM_001235733	coronin-1B-like
A_87_P017603	0.00576929	2.88112	up	DEPDC7	NM_001199406	DEP domain containing 7
A_87_P105608	0.0270482	2.88113	up	PLXNA4B	XM_004937458	plexin A4, B
A_87_P083271	0.0349664	2.88599	up	NR4A2	XM_004943055	nuclear receptor subfamily 4, group A, member 2
A_87_P260518	0.00340959	2.88851	up	STEAP3	BU404224	STEAP family member 3, metalloreductase
A_87_P069851	0.0187863	2.89263	up	SMTN	AF272975	smoothelin
A_87_P020599	0.0248347	2.89311	up	LOC420734	CN231035	uncharacterized LOC420734
A_87_P035088	0.00817853	2.89364	up	SLBP	NM_001004403	stem-loop binding protein
A_87_P037124	0.0254752	2.89559	up	FIGNL1	AJ719386	fidgetin-like 1
A_87_P111123	0.0295942	2.89654	up	FREM2	XM_417087	FRAS1 related extracellular matrix protein 2
A_87_P262098	0.00105211	2.90015	up	VAV2	NM_204142	vav 2 guanine nucleotide exchange factor
A_87_P009472	0.000926129	2.91617	up	LY6E	NM_204775	lymphocyte antigen 6 complex, locus E
A_87_P022883	0.00360327	2.92232	up	MYOT	BX933757	myotilin
A_87_P086581	0.00626547	2.92258	up	DAPK1	NM_001031613	death-associated protein kinase 1
A_87_P022637	0.0069505	2.92843	up	TPPP	BX934333	tubulin polymerization promoting protein
A_87_P133278	0.0195302	2.92998	up	GAL8	NM_001001781	Gal 8
A_87_P035251	0.0142528	2.93147	up	VEGFA	NM_205042	vascular endothelial growth factor A
A_87_P003373	0.00521438	2.94336	up	NRXN3	NM_001271923	neurexin 3
A_87_P053711	0.0114014	2.94513	up	CNGA1	NM_205220	cyclic nucleotide gated channel alpha 1
A_87_P216698	0.0349781	2.94922	up	C4H4ORF29	NM_001031134	chromosome 4 open reading frame, human C4orf29
A_87_P010510	0.015266	2.95361	up	ZNF385B	CV859025	zinc finger protein 385B
A_87_P037949	0.0397468	2.96068	up	MNR2	AF066860	homeodomain protein
A_87_P243523	0.029592	2.96273	up	CSTF2	NM_001006433	cleavage stimulation factor, 3' pre-RNA, subunit 2, 64kDa
A_87_P023221	0.0242809	2.97014	up	CYP27C1	BX933060	cytochrome P450, family 27, subfamily C, polypeptide 1
A_87_P117068	0.0238793	2.9751	up	GPR146	NM_001277534	G protein-coupled receptor 146
A_87_P276843	0.0356573	2.97665	up	CCR8	NM_001030991	chemokine (C-C motif) receptor 8
A_87_P024354	0.0186371	2.99576	up	SLC25A47	BX930333	solute carrier family 25, member 47
A_87_P156998	0.0143476	2.99628	up	KLF8	CO773739	Kruppel-like factor 8
A_87_P054096	0.0217009	3.00245	up	NKX2-1	NM_204616	NK2 homeobox 1
A_87_P170898	0.0102625	3.00671	up	ZDHHC12	XM_415490	zinc finger, DHHC-type containing 12
A_87_P011485	0.0178342	3.01131	up	PANK1	CR523632	pantothenate kinase 1
A_87_P014080	0.0413767	3.02729	up	PRDM12	CR390550	PR domain containing 12
A_87_P196758	0.0151443	3.03505	up	SMYD2	NM_001277571	SET and MYND domain containing 2
A_87_P009682	0.0236985	3.03679	up	PTGFR	NM_001044657	prostaglandin F receptor (FP)
A_87_P014350	0.000572082	3.03855	up	COX6A1	NM_001277510	cytochrome c oxidase subunit VIa polypeptide 1
A_87_P220713	0.039242	3.04544	up	PROSER1	XM_004938742	proline and serine rich 1
A_87_P013717	0.0281161	3.06996	up	PPEF1	CR391112	protein phosphatase, EF-hand calcium binding domain 1
A_87_P084931	0.0124833	3.07077	up	TTC9	BU278528	tetratricopeptide repeat domain 9
A_87_P021638	0.00652804	3.07077	up	TSPAN1	NM_001277590	tetraspanin 1
A_87_P012609	0.0448769	3.07954	up	HEATR7B2	CR406681	HEAT repeat family member 7B2
A_87_P034995	0.00743052	3.08099	up	ADCK3	NM_001199413	aarF domain containing kinase 3
A_87_P099861	0.0141726	3.09431	up	BAI3	CO761139	brain-specific angiogenesis inhibitor 3
A_87_P011884	0.00215024	3.10223	up	CHGA	CR523039	chromogranin A (parathyroid secretory protein 1)
A_87_P107158	0.00462966	3.11077	up	CYP2D6	NM_001195557	cytochrome P450, family 2, subfamily D, polypeptide 6
A_87_P308552	0.0326164	3.11301	up	LOC776262	XM_001235792	sia-alpha-2,3-Gal-beta-1,4-GlcNAc-R:alpha 2,8-sialyltransferase-like
A_87_P141718	0.00216966	3.11628	up	ALAS1	NM_001018012	aminolevulinate, delta-, synthase 1
A_87_P132873	0.0120912	3.11846	up	LPL	NM_205282	lipoprotein lipase
A_87_P038062	0.000590419	3.1187	up	POLA1	AB178529	polymerase (DNA directed), alpha 1, catalytic subunit
A_87_P027767	0.0116163	3.1249	up	ZFHX3	BU413876	zinc finger homeobox 3
A_87_P020798	0.0180039	3.13653	up	TMEM88	CN222792	transmembrane protein 88
A_87_P319057	0.00321796	3.13979	up	LIMD1	CR353898	LIM domains containing 1
A_87_P262633	0.0425588	3.14021	up	EFR3B	XM_004935874	EFR3 homolog B (S. cerevisiae)
A_87_P017926	0.00480873	3.15975	up	PFN2	NM_001079760	profilin 2
A_87_P037476	0.00741722	3.18691	up	BCMO1	NM_204635	beta-carotene 15,15'-monooxygenase 1
A_87_P018070	0.00147648	3.19471	up	NECAP2	NM_001012837	NECAP endocytosis associated 2
A_87_P149248	0.026501	3.21238	up	GALNT11	BU117157	UDP-N-acetyl-alpha-D-galactosamine:polypeptide N-acetylgalactosaminyltransferase 11 (GalNAc-T11)
A_87_P052391	0.0377953	3.23054	up	SNTB1	NM_001005798	syntrophin, beta 1 (dystrophin-associated protein A1, 59kDa, basic component 1)
A_87_P175143	0.0376238	3.23245	up	TOX		thymocyte selection-associated high mobility group box
A_87_P056001	0.0314625	3.23936	up	MLNR	NM_001127313	motilin receptor
A_87_P009494	0.0276871	3.2405	up	AFAP1	NM_204205	actin filament associated protein 1
A_87_P036141	0.0393792	3.24731	up	PLLP	NM_001030561	plasmolipin
A_87_P196828	0.00551501	3.24867	up	SLC25A33	XM_417600	solute carrier family 25 (pyrimidine nucleotide carrier), member 33
A_87_P078306	0.0107876	3.25009	up	KCNT2	XM_426614	potassium channel, subfamily T, member 2
A_87_P084876	0.0151097	3.2591	up	LOC771753	XM_003641392	acyl-coenzyme A thioesterase 2, mitochondrial-like
A_87_P085491	0.0436463	3.25953	up	KCNK10	XM_004941856	potassium channel, subfamily K, member 10
A_87_P094276	0.0299391	3.27286	up	LOC422284	CR407051	response gene to complement 32 protein-like
A_87_P101041	0.0408491	3.29303	up	LOC101750288	KC176803	nax35a06
A_87_P058916	0.00310505	3.31066	up	GNRHR	NM_001012609	gonadotropin-releasing hormone receptor
A_87_P023693	0.0443235	3.32353	up	SMPX	BX932011	small muscle protein, X-linked
A_87_P061772	0.0241819	3.3265	up	SF3A2	NM_001004397	splicing factor 3a, subunit 2, 66kDa
A_87_P022038	0.000481376	3.32705	up	COQ5	NM_001006194	coenzyme Q5 homolog, methyltransferase (S. cerevisiae)
A_87_P009092	0.0130732	3.34575	up	LOC396347	U35054	transcription factor 7-like 2 (T-cell specific, HMG-box)
A_87_P118463	0.0111705	3.3533	up	NEBL	NM_204488	nebulette
A_87_P166013	0.000163162	3.39509	up	WFS1	BU129127	Wolfram syndrome 1 (wolframin)
A_87_P101556	0.0332959	3.39663	up	SAMD9L	CF250164	sterile alpha motif domain containing 9-like
A_87_P108988	0.00536935	3.40046	up	KIAA1524	NM_001030785	KIAA1524
A_87_P056446	0.016333	3.40479	up	ACSL1	NM_001012578	acyl-CoA synthetase long-chain family member 1
A_87_P117003	0.0320898	3.43823	up	ZDHHC20	BX934792	zinc finger, DHHC-type containing 20
A_87_P068226	0.0421442	3.44567	up	TNFSF15	NM_001024578	tumor necrosis factor (ligand) superfamily, member 15
A_87_P009154	0.0100606	3.45014	up	PLA2G4A	NM_205423	phospholipase A2, group IVA (cytosolic, calcium-dependent)
A_87_P052791	0.0373848	3.45302	up	MPL	NM_001001782	myeloproliferative leukemia virus oncogene
A_87_P019408	0.0376601	3.46571	up	ACTRT2	CN236536	actin-related protein T2
A_87_P052156	0.00106304	3.46844	up	LBX3	NM_001044668	ladybird-like homeobox 3
A_87_P101931	0.0121744	3.47362	up	COLQ	XM_001235719	collagen-like tail subunit (single strand of homotrimer) of asymmetric acetylcholinesterase
A_87_P022214	0.00600361	3.50025	up	MYBPC1	BX935207	myosin binding protein C, slow type
A_87_P021686	0.015427	3.50677	up	GPLD1	BX950329	glycosylphosphatidylinositol specific phospholipase D1
A_87_P098201	0.0486979	3.50829	up	CYP1B1	XM_419515	cytochrome P450, family 1, subfamily B, polypeptide 1
A_87_P294593	0.000886738	3.55885	up	PPP2CA	NM_001006152	protein phosphatase 2, catalytic subunit, alpha isozyme
A_87_P199993	0.000513926	3.56523	up	MB	NM_001167752	myoglobin
A_87_P008687	0.00235668	3.5655	up	FURIN	NM_204715	furin (paired basic amino acid cleaving enzyme)
A_87_P057566	0.00188773	3.58299	up	PITX2	NM_205010	paired-like homeodomain 2
A_87_P120423	0.0334541	3.61822	up	XPO4	NM_001012947	exportin 4
A_87_P030981	0.0339521	3.61857	up	CELF4	EF520345	CUGBP, Elav-like family member 4
A_87_P094531	0.0369427	3.62698	up	LOC422340	XR_212119	uncharacterized LOC422340
A_87_P083181	0.0423686	3.63134	up	KIF5C	AY354526	kinesin family member 5C
A_87_P008937	0.0189231	3.64212	up	PLS1	NM_205347	plastin 1
A_87_P080461	0.0355297	3.6559	up	USP54	DR414578	ubiquitin specific peptidase 54
A_87_P107373	0.000643735	3.66973	up	ELFN2	XM_004937749	extracellular leucine-rich repeat and fibronectin type III domain containing 2
A_87_P014192	0.0294033	3.70378	up	CEP128	CR390385	centrosomal protein 128kDa
A_87_P008807	0.0318915	3.70937	up	WT1	NM_205216	Wilms tumor 1
A_87_P206398	0.0041047	3.7231	up	HADHB	CR388803	hydroxyacyl-CoA dehydrogenase/3-ketoacyl-CoA thiolase/enoyl-CoA hydratase (trifunctional protein), beta subunit
A_87_P097296	0.0183716	3.74493	up	LOC421285	CR391182	uncharacterized LOC421285
A_87_P016059	0.0333628	3.75137	up	HEPACAM	CR387069	hepatic and glial cell adhesion molecule
A_87_P051251	0.00233182	3.77249	up	SLC20A2	NM_001031133	solute carrier family 20 (phosphate transporter), member 2
A_87_P082491	0.0099276	3.78186	up	B3GALT1	BU350312	UDP-Gal:betaGlcNAc beta 1,3-galactosyltransferase, polypeptide 1
A_87_P273578	0.0271177	3.78264	up	ANXA7	NM_001277347	annexin A7
A_87_P037812	0.00176913	3.78839	up	CYP26A1	NM_001001129	cytochrome P450, family 26, subfamily A, polypeptide 1
A_87_P059761	0.0199825	3.79968	up	COL9A3	NM_205305	collagen, type IX, alpha 3
A_87_P036914	0.0163005	3.80438	up	TWF1	NM_001030739	twinfilin, actin-binding protein, homolog 1 (Drosophila)
A_87_P278373	0.0487243	3.80555	up	DKK3	NM_205125	dickkopf homolog 3 (Xenopus laevis)
A_87_P036508	0.0159784	3.80864	up	BDH1	NM_001006547	3-hydroxybutyrate dehydrogenase, type 1
A_87_P223408	0.0062925	3.80865	up	CDH2	NM_001001615	cadherin 2, type 1, N-cadherin (neuronal)
A_87_P141378	0.023099	3.82871	up	OLFM1	NM_204767	olfactomedin 1
A_87_P027411	0.00326986	3.84058	up	NELF	BX261073	nasal embryonic LHRH factor
A_87_P053511	0.00873402	3.84494	up	NR5A2	NM_205078	nuclear receptor subfamily 5, group A, member 2
A_87_P076226	0.00889257	3.86646	up	C15ORF48	DR416835	chromosome 10 open reading frame, human C15orf48
A_87_P058576	0.00749637	3.86943	up	TPCN3	NM_001143931	two-pore calcium channel 3
A_87_P084881	0.0372504	3.9206	up	NUMB	NM_204835	numb homolog (Drosophila)
A_87_P011547	0.0184304	3.92991	up	COL23A1	CR523537	collagen, type XXIII, alpha 1
A_87_P151613	0.0449422	3.93399	up	HSPB7	BX933220	heat shock 27kDa protein family, member 7 (cardiovascular)
A_87_P189833	0.00302084	3.93781	up	C4BPA	AJ720954	complement component 4 binding protein, alpha
A_87_P023411	0.00729974	3.95582	up	LOC415859	BX932661	5-hydroxyisourate hydrolase
A_87_P028176	0.00593842	3.95877	up	KIAA2022	BU391824	KIAA2022
A_87_P023544	0.0379436	3.9693	up	USP46	BX932326	ubiquitin specific peptidase 46
A_87_P006122	0.00312159	3.97705	up	LOC423347	XM_001234990	acyl-CoA synthetase short-chain family member 1-like
A_87_P015783	0.0247271	4.01483	up	PDK4	NM_001199909	pyruvate dehydrogenase kinase, isozyme 4
A_87_P037834	0.0224454	4.01675	up	KRTAP10-4	NM_001039969	keratin associated protein 10-4
A_87_P013160	0.00603655	4.01779	up	SYT14	CR405861	synaptotagmin XIV
A_87_P099231	0.0268394	4.03552	up	HSF2	NM_001167764	heat shock transcription factor 2
A_87_P034861	0.0495224	4.04644	up	LOC418298	XM_416521	solute carrier family 25 member 33-like
A_87_P270093	0.00385019	4.06949	up	FABP3	NM_001030889	fatty acid binding protein 3, muscle and heart (mammary-derived growth inhibitor)
A_87_P192938	0.00138039	4.07998	up	CD36	NM_001030731	CD36 molecule (thrombospondin receptor)
A_87_P028715	0.00940599	4.08104	up	CLCNKB	BU373407	chloride channel, voltage-sensitive Kb
A_87_P198633	0.000721362	4.1137	up	TK1	X04353	thymidine kinase 1, soluble
A_87_P307873	0.00190571	4.13068	up	PPARA	NM_001001464	peroxisome proliferator-activated receptor alpha
A_87_P022389	0.00454433	4.14938	up	RETSAT	BX934828	retinol saturase (all-trans-retinol 13,14-reductase)
A_87_P023104	0.0228595	4.15392	up	SNX22	BX933308	sorting nexin 22
A_87_P097701	0.00648444	4.17601	up	SUSD4	XM_001233776	sushi domain containing 4
A_87_P108083	0.000913142	4.25948	up	BIK	NM_001278058	BCL2-interacting killer (apoptosis-inducing)
A_87_P037588	0.0165466	4.28169	up	TMEM121	NM_204539	transmembrane protein 121
A_87_P034531	0.0472324	4.29234	up	SPARCL1	XM_420545	SPARC-like 1 (hevin)
A_87_P009143	0.0185261	4.33441	up	GSTT1	NM_205365	glutathione S-transferase theta 1
A_87_P024171	0.000412739	4.35921	up	NIPSNAP3A	BX930816	nipsnap homolog 3A (C. elegans)
A_87_P015534	0.0225427	4.39864	up	GRAMD1B	CR387846	GRAM domain containing 1B
A_87_P021513	0.0271704	4.42594	up	RPRML	BX950687	reprimo-like
A_87_P095651	0.0231251	4.42794	up	RASSF6	XM_004941187	Ras association (RalGDS/AF-6) domain family member 6
A_87_P064581	0.00907798	4.46375	up	FNDC5	CR353938	fibronectin type III domain containing 5
A_87_P131453	0.00537689	4.47875	up	SM1	U85022	slow myosin heavy chain 1
A_87_P112803	0.000729173	4.48221	up	PALMD	NM_001277552	palmdelphin
A_87_P037769	0.0127958	4.51263	up	MMP9	NM_204667	matrix metallopeptidase 9 (gelatinase B, 92kDa gelatinase, 92kDa type IV collagenase)
A_87_P011552	0.0126434	4.63012	up	HECW2	CR523528	HECT, C2 and WW domain containing E3 ubiquitin protein ligase 2
A_87_P018817	0.00543202	4.63525	up	ETV5	CR338819	ets variant 5
A_87_P036946	0.000319268	4.66212	up	PDK1	NM_001031352	pyruvate dehydrogenase kinase, isozyme 1
A_87_P008749	0.00154934	4.66937	up	GLRX	NM_205160	glutaredoxin (thioltransferase)
A_87_P251228	0.00144243	4.70014	up	ACOT11	BU215480	acyl-CoA thioesterase 11
A_87_P014561	0.000861928	4.70245	up	ABLIM1	CR389829	actin binding LIM protein 1
A_87_P014167	0.00414329	4.73179	up	MCTP1	CR390421	multiple C2 domains, transmembrane 1
A_87_P012110	0.00871292	4.7385	up	KIAA1958	CR407388	KIAA1958
A_87_P023735	0.0184768	4.77116	up	CA5B	BX931926	carbonic anhydrase VB, mitochondrial
A_87_P119543	0.0161087	4.77416	up	DPYSL3	CR353184	dihydropyrimidinase-like 3
A_87_P017122	0.0156734	4.79308	up	CMTM7	NM_001007894	CKLF-like MARVEL transmembrane domain containing 7
A_87_P036668	0.00295063	4.81311	up	MBOAT2	NM_001031090	membrane bound O-acyltransferase domain containing 2
A_87_P128428	0.00841327	4.82658	up	LOC424965	CR524331	uncharacterized LOC424965
A_87_P155653	0.00517307	4.85745	up	TMCC3	CR391122	transmembrane and coiled-coil domain family 3
A_87_P052891	0.00297651	4.95381	up	SLC2A1	NM_205209	solute carrier family 2 (facilitated glucose transporter), member 1
A_87_P009311	0.00579246	5.02184	up	PTGS2	NM_001167718	prostaglandin-endoperoxide synthase 2 (prostaglandin G/H synthase and cyclooxygenase)
A_87_P019652	0.0325228	5.03162	up	LIG1	XM_003643130	ligase I, DNA, ATP-dependent
A_87_P002909	0.0440253	5.05778	up	SLC5A3	XM_004934532	solute carrier family 5 (sodium/myo-inositol cotransporter), member 3
A_87_P008948	0.00205568	5.11945	up	MYL12A	NM_205341	myosin, light chain 12A, regulatory, non-sarcomeric
A_87_P038078	0.0285761	5.19059	up	MMP11	AB114902	matrix metallopeptidase 11 (stromelysin 3)
A_87_P082186	0.0342396	5.19145	up	PPP1R1C	BX929596	protein phosphatase 1, regulatory (inhibitor) subunit 1C
A_87_P022943	0.00414891	5.21042	up	GRAMD3	BX933599	GRAM domain containing 3
A_87_P176503	0.0355834	5.21253	up	LOC429785	XM_427340	G protein-activated inward rectifier potassium channel 1-like
A_87_P112123	0.00775588	5.21463	up	CHRDL2	XM_004939008	chordin-like 2
A_87_P021734	5.90228e-06	5.21792	up	ARMC3	BX950247	armadillo repeat containing 3
A_87_P063816	0.0462319	5.22452	up	MKRN3	NR_102328	makorin ring finger protein 3
A_87_P125263	0.00151976	5.22842	up	BLVRA	CR390805	biliverdin reductase A
A_87_P056171	0.0483879	5.30853	up	BCHE	NM_204646	butyrylcholinesterase
A_87_P009697	0.00476311	5.36726	up	TRIM71	DQ117917	tripartite motif containing 71, E3 ubiquitin protein ligase
A_87_P000014	0.0313982	5.37404	up	STX3	DR410819	syntaxin 3
A_87_P309252	0.0149776	5.42127	up	COL25A1	XM_004941043	collagen, type XXV, alpha 1
A_87_P015650	0.00489592	5.51511	up	POM121	CR387663	POM121 transmembrane nucleoporin
A_87_P034908	0.00246255	5.59773	up	CCR2	NM_001045835	chemokine (C-C motif) receptor 2
A_87_P120188	0.00229462	5.63808	up	LRRC55	CR353893	leucine rich repeat containing 55
A_87_P037883	0.0287663	5.68362	up	ADORA3	NM_204151	adenosine A3 receptor
A_87_P014943	0.00325769	5.69831	up	SLC25A22	NM_001252068	solute carrier family 25 (mitochondrial carrier: glutamate), member 22
A_87_P054186	0.00995848	5.78624	up	CDH19	NM_001100287	cadherin 19, type 2
A_87_P243498	0.00340376	5.81142	up	ADAD1	DR420110	adenosine deaminase domain containing 1 (testis-specific)
A_87_P017121	0.0463377	5.84674	up	NXPE3	CR385468	neurexophilin and PC-esterase domain family, member 3
A_87_P016071	0.00172062	5.89891	up	LOC415418	CR387048	uncharacterized LOC415418
A_87_P029529	0.0374792	5.91664	up	MYO16	BU334611	myosin XVI
A_87_P077291	0.0436098	5.91758	up	COL4A4	XM_422615	collagen, type IV, alpha 4
A_87_P169923	0.0193427	5.93254	up	CAMK1D	XM_003640331	calcium/calmodulin-dependent protein kinase ID
A_87_P306033	0.00870915	5.93563	up	LOC771930	XM_001235137	corticosteroid 11-beta-dehydrogenase isozyme 1-like
A_87_P102076	0.0288339	5.95382	up	GPD1L	DR418353	glycerol-3-phosphate dehydrogenase 1-like
A_87_P019091	0.0429478	5.99856	up	TPPP2	CO772524	tubulin polymerization-promoting protein family member 2
A_87_P129293	0.0125919	6.06237	up	ACHE	NM_205418	acetylcholinesterase
A_87_P083756	0.0139749	6.07678	up	CCDC73	XM_004941345	coiled-coil domain containing 73
A_87_P011079	0.000614382	6.11616	up	STK17A	NM_001030995	serine/threonine kinase 17a
A_87_P028249	0.00639203	6.13343	up	ZNF536	XM_414124	zinc finger protein 536
A_87_P192583	0.0105245	6.13977	up	LBH	NM_001031038	limb bud and heart development homolog (mouse)
A_87_P009699	0.00942745	6.18029	up	BMP3	NM_001034819	bone morphogenetic protein 3
A_87_P127913	0.0202177	6.21925	up	RTN4	CR523561	reticulon 4
A_87_P249823	0.0186601	6.23218	up	MYH15	NM_204766	myosin, heavy chain 15
A_87_P085541	0.00164511	6.2952	up	C5H14ORF159	BX933946	chromosome 5 open reading frame, human C14orf159
A_87_P037859	0.0166531	6.31342	up	MEPE	NM_204569	matrix extracellular phosphoglycoprotein
A_87_P037238	0.00125092	6.40769	up	CRHR2	NM_204454	corticotropin releasing hormone receptor 2
A_87_P021372	0.00249606	6.54472	up	PLA2G6	NM_001130738	phospholipase A2, group VI (cytosolic, calcium-independent)
A_87_P106118	0.0202288	6.60165	up	SPAM1	XM_004937520	sperm adhesion molecule 1 (PH-20 hyaluronidase, zona pellucida binding)
A_87_P234943	0.0222743	6.65065	up	SMPD3	XM_429344	sphingomyelin phosphodiesterase 3, neutral membrane (neutral sphingomyelinase II)
A_87_P103618	0.00478202	6.77087	up	TERT	DQ148469	telomerase reverse transcriptase
A_87_P108153	0.00682873	6.79769	up	RIBC2	BX930002	RIB43A domain with coiled-coils 2
A_87_P151943	0.0133357	6.96921	up	GK	CO770638	glycerol kinase
A_87_P021678	0.00522362	7.10386	up	STK32A	NM_001025611	serine/threonine kinase 32A
A_87_P110498	0.00386299	7.10659	up	IRS2		insulin receptor substrate 2
A_87_P131668	0.000252911	7.13778	up	KCNC1	Y07589	potassium voltage-gated channel, Shaw-related subfamily, member 1
A_87_P032944	0.00286625	7.15759	up	SYNJ2	BU217171	synaptojanin 2
A_87_P018102	0.032876	7.18161	up	ASB18	CR353197	ankyrin repeat and SOCS box containing 18
A_87_P318332	0.0175813	7.34724	up	LDHB	NM_204177	lactate dehydrogenase B
A_87_P160353	0.0175254	7.38859	up	LMCD1	BU423747	LIM and cysteine-rich domains 1
A_87_P063346	0.0211485	7.44227	up	LAD1	XM_419241	ladinin 1
A_87_P172278	0.0140859	7.56468	up	PCSK9	XM_003641691	proprotein convertase subtilisin/kexin type 9
A_87_P080946	0.0273158	7.62897	up	C10ORF65	CR407189	4-hydroxy-2-oxoglutarate aldolase 1
A_87_P038194	0.00780441	7.68925	up	EZR	NM_204885	ezrin
A_87_P099616	0.0044258	7.99553	up	GABRR1	XM_004940388	gamma-aminobutyric acid (GABA) receptor, rho 1
A_87_P192193	0.0119034	8.01149	up	SOX10	NM_204792	SRY (sex determining region Y)-box 10
A_87_P109583	0.0222379	8.02078	up	DSCAM	BU319197	Down syndrome cell adhesion molecule
A_87_P074491	0.00329806	8.3758	up	CCL17	XM_414018	chemokine (C-C motif) ligand 17
A_87_P103136	0.0124054	8.55263	up	CDH12	DR429421	cadherin 12, type 2 (N-cadherin 2)
A_87_P052691	0.0037593	8.57639	up	CLDN5	NM_204201	claudin 5
A_87_P018241	0.0473473	8.66933	up	RGS16	NM_001277544	regulator of G-protein signaling 16
A_87_P019799	0.0108184	8.71378	up	PCP4	NM_001278148	Purkinje cell protein 4
A_87_P009244	0.0168115	8.78661	up	NPY2R	NM_001031128	neuropeptide Y receptor Y2
A_87_P106133	0.00125276	8.80074	up	LMOD2	NM_001199715	leiomodin 2 (cardiac)
A_87_P016607	3.96653e-05	9.08384	up	LRRC3B	CR386255	leucine rich repeat containing 3B
A_87_P037536	0.00166511	9.09965	up	LOC395944	AJ001491	voltage-gated sodium channel SNS
A_87_P084316	0.0272014	9.31915	up	RTN4RL2	XM_422985	reticulon 4 receptor-like 2
A_87_P037938	0.0293679	9.47729	up	KRT7	NM_204932	keratin 7
A_87_P009315	0.04419	9.62527	up	CNN1	NM_205516	calponin 1, basic, smooth muscle
A_87_P079436	4.58524e-05	9.63701	up	FAM159A	BX931863	family with sequence similarity 159, member A
A_87_P117074	0.0362121	9.72296	up	CFI	BX934874	complement factor I
A_87_P011793	0.00255276	9.79927	up	LOC415708	CR523171	receptor-interacting serine-threonine kinase 2-like
A_87_P015637	0.00208303	10.2292	up	TMEM108	CR387690	transmembrane protein 108
A_87_P020525	0.00204996	10.3932	up	ABHD2	XM_413866	abhydrolase domain containing 2
A_87_P098641	0.00515939	10.4352	up	SLC22A3	XM_419620	solute carrier family 22 (extraneuronal monoamine transporter), member 3
A_87_P024239	0.00443163	10.5447	up	MYOZ2	NM_001277827	myozenin 2
A_87_P024724	0.000939371	10.6861	up	AQP9	BX929430	aquaporin 9
A_87_P059131	0.00437016	10.7011	up	MUSK	NM_204108	muscle, skeletal, receptor tyrosine kinase
A_87_P098816	0.0369518	10.9628	up	OPRM1	XM_003640960	opioid receptor, mu 1
A_87_P019979	0.00265446	10.9963	up	SLC16A7	NM_001199604	solute carrier family 16, member 7 (monocarboxylic acid transporter 2)
A_87_P064786	0.000627841	11.0377	up	KCNJ5	XM_417864	potassium inwardly-rectifying channel, subfamily J, member 5
A_87_P030750	0.00204024	11.3141	up	C3H6ORF174	XM_419750	chromosome 3 open reading frame, human C6orf174
A_87_P110138	0.00695484	11.4827	up	NLGN4X	NM_001171770	neuroligin 4, X-linked
A_87_P106183	0.0040963	11.843	up	KCND2	NM_204279	potassium voltage-gated channel, Shal-related subfamily, member 2
A_87_P098356	0.0275333	12.1034	up	RGS7	NM_001198598	regulator of G-protein signaling 7
A_87_P084126	0.0100606	12.6494	up	MUC2	JX284122	mucin 2, oligomeric mucus/gel-forming
A_87_P070836	0.0070869	13.117	up	APCDD1L	AB196972	adenomatosis polyposis coli down-regulated 1-like
A_87_P067151	0.00588824	13.4811	up	UTS2R	XM_004946093	urotensin 2 receptor
A_87_P011840	0.0137058	14.1066	up	C3H6ORF154	NM_001277634	chromosome 3 open reading frame, human C6orf154
A_87_P058696	0.00301351	14.3101	up	GPER	NM_001162405	G protein-coupled estrogen receptor 1
A_87_P020443	0.0160715	14.7757	up	NFASC	NM_001004493	neurofascin
A_87_P053371	0.00447686	16.7219	up	FGF12	NM_204888	fibroblast growth factor 12
A_87_P022618	0.00185711	17.3939	up	PCBP3	BX934381	poly(rC) binding protein 3
A_87_P013796	0.0372058	18.0152	up	RGS8	CR390994	regulator of G-protein signaling 8
A_87_P037488	0.0019243	18.6171	up	CHRNA1	NM_204816	cholinergic receptor, nicotinic, alpha 1 (muscle)
A_87_P129108	4.32522e-05	18.7379	up	GAL12	NM_001001607	beta-defensin 12
A_87_P097796	0.000483685	18.7681	up	PROX1	NM_001005616	prospero homeobox 1
A_87_P037650	0.00287406	19.0412	up	LBFABP	NM_204634	liver basic fatty acid binding protein
A_87_P323857	0.00508441	19.4432	up	RANBP3L	XM_004937189	RAN binding protein 3-like
A_87_P221483	0.000940698	20.6641	up	PLN	NM_205410	phospholamban
A_87_P229428	0.0318774	21.3656	up	LOC395159	NM_204498	Schwann cell-specific EGF-like repeat autocrine factor
A_87_P080951	0.00760499	22.9765	up	ANKRD2	XM_004942202	ankyrin repeat domain 2 (stretch responsive muscle)
A_87_P012289	0.000871306	22.995	up	SLC12A5	CR407117	solute carrier family 12 (potassium/chloride transporter), member 5
A_87_P201818	0.00011796	24.6536	up	PTN	NM_001276362	pleiotrophin
A_87_P037601	0.000685222	26.4344	up	F9	NM_204343	coagulation factor IX
A_87_P021644	0.00198819	26.5842	up	KCNIP1	BX950408	Kv channel interacting protein 1
A_87_P106143	0.000373464	28.6241	up	IQUB		IQ motif and ubiquitin domain containing
A_87_P100131	0.000605543	36.2264	up	KCNF1	XM_426210	potassium voltage-gated channel, subfamily F, member 1
A_87_P054891	0.0125353	37.5916	up	MYL3	NM_205159	myosin, light chain 3, alkali; ventricular, skeletal, slow
A_87_P014599	0.00045901	41.7948	up	SCN3B	CR389776	sodium channel, voltage-gated, type III, beta subunit
A_87_P009416	0.0157602	44.9374	up	TNNT2	NM_205449	troponin T type 2 (cardiac)
A_87_P110393	0.000468405	45.4845	up	FHL2	BX934056	four and a half LIM domains 2
A_87_P022769	0.0275057	56.4818	up	CSRP3	NM_001199486	cysteine and glycine-rich protein 3 (cardiac LIM protein)
A_87_P306923	0.00051879	61.3974	up	MYH7	NM_001001302	myosin, heavy chain 7, cardiac muscle, beta
A_87_P012870	0.00141639	66.3493	up	LOC100859665	CR406304	uncharacterized LOC100859665
A_87_P064671	0.0033109	71.8396	up	MYOM3	BU380299	myomesin family, member 3
A_87_P324987	0.00297455	91.9789	up	LOC770548	NM_001195439	uncharacterized LOC770548
A_87_P074441	0.00751981	93.3905	up	CCDC135	DR430034	coiled-coil domain containing 135
A_87_P104763	0.000249311	120.82	up	CA3	NM_001277411	carbonic anhydrase III, muscle specific
A_87_P015616	0.00549031	141.479	up	MYL2	NM_001271929	myosin, light chain 2, regulatory, cardiac, slow
A_87_P069136	0.000102643	151.929	up	ATP2A2	NM_001271973	ATPase, Ca++ transporting, cardiac muscle, slow twitch 2
A_87_P099186	0.000215331	168.496	up	RSPO3	KC250012	R-spondin 3
A_87_P120213	0.00115232	240.272	up	BPIFB7	NM_205026	BPI fold containing family B, member 7
A_87_P009105	0.000181049	260.402	up	MTNR1B	U30609	melatonin receptor 1B
A_87_P145908	0.00152757	355.87	up	TNNC1	NM_205133	troponin C type 1 (slow)
A_87_P017838	0.00264417	452.465	up	MYL10	NM_001097526	myosin, light chain 10, regulatory
A_87_P022747	0.00204869	503.625	up	TNNI1	BX934086	troponin I type 1 (skeletal, slow)
A_87_P119063	0.000382353	506.556	up	LOC420209	NM_001277410	carbonic anhydrase III-like
A_87_P194373	0.000278228	521.349	up	LOC396009	NM_205114	slow muscle troponin T
A_87_P116318	0.000257226	677.726	up	TECRL	BX933866	trans-2,3-enoyl-CoA reductase-like
A_87_P108798	6.84905e-05	949.426	up	LOC418355		Ig lambda chain V-VI region EB4-like
A_87_P038135	0.00114704	1204.83	up	MYH7B	NM_204587	myosin, heavy chain 7B, cardiac muscle, beta

## Sheet: down
ProbeID	P-value	FC (abs)	Regulation	GeneSymbol	GenbankAccession	GeneName
A_87_P072226	0.000402308	2.65437	down	ABCA3	XM_004945435	ATP-binding cassette, sub-family A (ABC1), member 3
A_87_P067531	0.047342	3.4467	down	ABCA5	XM_004946235	ATP-binding cassette, sub-family A (ABC1), member 5
A_87_P021165	0.0268742	2.0119	down	ABCF3	DR420889	ATP-binding cassette, sub-family F (GCN20), member 3
A_87_P024409	0.0465496	6.35283	down	ACSM4	BX930175	acyl-CoA synthetase medium-chain family member 4
A_87_P035045	0.00273071	2.07398	down	ADSL	NM_205529	adenylosuccinate lyase
A_87_P110313	0.0274885	4.82035	down	AFF3	XM_004938501	AF4/FMR2 family, member 3
A_87_P078851	0.0253328	2.35176	down	AGL		amylo-alpha-1, 6-glucosidase, 4-alpha-glucanotransferase
A_87_P024410	0.00332097	2.57699	down	AGPAT5	BX930171	1-acylglycerol-3-phosphate O-acyltransferase 5 (lysophosphatidic acid acyltransferase, epsilon)
A_87_P023943	0.00260757	2.56826	down	AIDA	NM_001277540	axin interactor, dorsalization associated
A_87_P236298	0.00831724	5.68034	down	AK1	NM_205109	adenylate kinase 1
A_87_P130558	0.0488303	3.62109	down	ALDOA	L25374	aldolase A, fructose-bisphosphate
A_87_P022345	0.000593478	3.35461	down	ALKBH4	BX934930	alkB, alkylation repair homolog 4 (E. coli)
A_87_P245018	0.0256283	2.17788	down	AMFR	XM_004944138	autocrine motility factor receptor, E3 ubiquitin protein ligase
A_87_P011874	0.00882181	2.10018	down	AMN1	CR523050	antagonist of mitotic exit network 1 homolog (S. cerevisiae)
A_87_P037348	0.018352	2.54775	down	AMPD1	AJ444445	adenosine monophosphate deaminase 1
A_87_P034851	0.0192589	2.14798	down	ANK1	CO507759	ankyrin 1, erythrocytic
A_87_P112243	0.0182701	4.89134	down	ANKRD1	NM_204405	ankyrin repeat domain 1 (cardiac muscle)
A_87_P121133	0.0283292	3.61769	down	ANO8	CR385641	anoctamin 8
A_87_P023880	7.97356e-05	10.2009	down	AP1S3	NM_001030008	adaptor-related protein complex 1, sigma 3 subunit
A_87_P220603	0.0318698	4.92717	down	APCDD1	NM_001012941	adenomatosis polyposis coli down-regulated 1
A_87_P107083	0.00226259	2.10639	down	APOLD1	XM_004937676	apolipoprotein L domain containing 1
A_87_P008922	0.00907726	2.36769	down	ARF5	NM_205325	ADP-ribosylation factor 5
A_87_P099141	0.0140054	2.0858	down	ARHGAP18	CO766910	Rho GTPase activating protein 18
A_87_P111428	0.0445127	5.11106	down	ARHGAP20	XM_417154	Rho GTPase activating protein 20
A_87_P310052	0.000515379	4.12168	down	ARHGAP28	CR387411	Rho GTPase activating protein 28
A_87_P075736	0.0233919	2.17638	down	ARID3B	NM_001256157	AT rich interactive domain 3B (BRIGHT-like)
A_87_P111018	0.019113	3.46392	down	ARL11	BX934284	ADP-ribosylation factor-like 11
A_87_P027965	0.0027654	2.0096	down	ASB13	NM_001199294	ankyrin repeat and SOCS box containing 13
A_87_P101581	0.0197356	2.46424	down	ASB4	XM_418670	ankyrin repeat and SOCS box containing 4
A_87_P066646	0.0251234	3.18337	down	ASPA	XM_415853	aspartoacylase
A_87_P016801	0.0234339	2.15004	down	ATL2	CR385958	atlastin GTPase 2
A_87_P283428	0.0275113	2.64012	down	ATP1A2	NM_205476	ATPase, Na+/K+ transporting, alpha 2 polypeptide
A_87_P244208	0.03481	3.0604	down	ATP2A1	NM_205519	ATPase, Ca++ transporting, cardiac muscle, fast twitch 1
A_87_P215128	0.00274671	2.31208	down	ATP2B4	XM_004948445	ATPase, Ca++ transporting, plasma membrane 4
A_87_P193358	0.0277495	3.33981	down	ATP6V0D2	NM_001008455	ATPase, H+ transporting, lysosomal 38kDa, V0 subunit d2
A_87_P031001	0.0448885	3.65285	down	ATP6V0E2	BU273892	ATPase, H+ transporting V0 subunit e2
A_87_P027724	0.00501546	2.112	down	ATP8A1	XM_420729	ATPase, aminophospholipid transporter (APLT), class I, type 8A, member 1
A_87_P061806	0.0131868	2.1497	down	ATP8B3		ATPase, aminophospholipid transporter, class I, type 8B, member 3
A_87_P174038	0.028183	4.34016	down	AVD	NM_205320	avidin
A_87_P150578	0.0486583	2.2917	down	B3GNT7	XM_004943369	UDP-GlcNAc:betaGal beta-1,3-N-acetylglucosaminyltransferase 7
A_87_P226683	0.00464573	2.16767	down	BCAT1	XM_004937974	branched chain amino-acid transaminase 1, cytosolic
A_87_P099491	0.0156214	2.72382	down	BEND3	XM_003641010	BEN domain containing 3
A_87_P079386	0.0344094	2.20499	down	BEND5	XM_001234080	BEN domain containing 5
A_87_P092136	0.00581385	2.74029	down	BHMT	XM_414685	betaine--homocysteine S-methyltransferase
A_87_P035991	0.0204938	3.40271	down	BPGM	NM_001030768	2,3-bisphosphoglycerate mutase
A_87_P051626	0.0341819	2.11412	down	BTF3L4	NM_001031285	basic transcription factor 3-like 4
A_87_P075686	0.0116853	4.34587	down	C10H15ORF59	CR407172	chromosome 10 open reading frame, human C15orf59
A_87_P221543	0.0159681	4.85809	down	C15H12orf51	XM_415176	chromosome 15 open reading frame, human C12orf51
A_87_P067451	0.0406597	3.13355	down	C17ORF58	XM_415673	chromosome 18 open reading frame, human C17orf58
A_87_P110868	0.043033	5.02716	down	C1H13ORF15	BX930215	chromosome 1 open reading frame, human C13orf15
A_87_P021548	0.00181418	15.3984	down	C1H13ORF27	NM_001277762	chromosome 1 open reading frame, human C13orf27
A_87_P310207	0.00604292	2.08421	down	C1ORF106	XM_428281	chromosome unknown open reading frame, human C1orf106
A_87_P064236	0.00285124	2.2711	down	C1ORF130	BX935547	chromosome 23 open reading frame, human C1orf130
A_87_P302893	0.0346174	3.8209	down	C1ORF95	NM_001277538	chromosome 3 open reading frame, human C1orf95
A_87_P065221	0.0286737	3.61193	down	C24H11ORF1	XM_417936	chromosome 24 open reading frame, human C11orf1
A_87_P014654	0.0319576	2.24798	down	C2H7ORF63	CR389686	chromosome 2 open reading frame, human C7orf63
A_87_P025768	0.00155223	2.5353	down	C2H9ORF5	XM_419042	chromosome 2 open reading frame, human C9orf5
A_87_P009928	0.012841	2.08672	down	C2ORF29	DR410511	chromosome 1 open reading frame, human C2orf29
A_87_P040888	0.00214956	2.93042	down	C2ORF54	XM_001233702	chromosome 9 open reading frame, human C2orf54
A_87_P022631	0.00237673	2.69932	down	C4HXORF41	BX934346	chromosome 4 open reading frame, human CXorf41
A_87_P092841	0.0339559	2.15155	down	C5ORF13	NM_205391	chromosome Z open reading frame, human C5orf13
A_87_P092891	0.0150679	8.31841	down	C5ORF30	CO771878	chromosome Z open reading frame, human C5orf30
A_87_P120238	0.0110108	2.11871	down	C6H10ORF46	NM_001031238	chromosome 6 open reading frame, human C10orf46
A_87_P014337	0.0378003	2.50958	down	C8H1ORF168	CR390157	chromosome 8 open reading frame, human C1orf168
A_87_P122383	0.0467717	2.23865	down	CACNA1D	NM_205034	calcium channel, voltage-dependent, L type, alpha 1D subunit
A_87_P022504	0.00387453	2.01939	down	CACNG1	NM_001278006	calcium channel, voltage-dependent, gamma subunit 1
A_87_P081066	0.0195484	2.73292	down	CALHM1	XM_426534	calcium homeostasis modulator 1
A_87_P054636	0.00138102	3.33989	down	CALM	NM_205005	calmodulin 2 (phosphorylase kinase, delta)
A_87_P085536	0.00214219	3.64176	down	CALM1	NM_001110364	calmodulin 1 (phosphorylase kinase, delta)
A_87_P174543	0.00146557	2.64127	down	CAMK1	XM_414388	calcium/calmodulin-dependent protein kinase I
A_87_P275983	0.0469122	2.3218	down	CAMKK1	XM_004946456	calcium/calmodulin-dependent protein kinase kinase 1, alpha
A_87_P191073	0.0171061	2.64742	down	CAPN1	NM_205303	calpain 1, (mu/I) large subunit
A_87_P058081	0.0361629	2.08061	down	CAPN3	NM_001004405	calpain 3, (p94)
A_87_P009298	0.0127025	2.37987	down	CAPZA2	NM_001004380	capping protein (actin filament) muscle Z-line, alpha 2
A_87_P309302	0.0242999	2.0901	down	CARD10	BU288827	caspase recruitment domain family, member 10
A_87_P050621	0.000592094	2.68601	down	CBFA2T2	NM_001011689	core-binding factor, runt domain, alpha subunit 2; translocated to, 2
A_87_P052351	0.0217414	3.94481	down	CBLN4	NM_001079487	cerebellin 4 precursor
A_87_P020325	0.000352525	2.08256	down	CCDC124	XM_424681	coiled-coil domain containing 124
A_87_P194118	0.00114534	2.61847	down	CCDC134	BX930627	coiled-coil domain containing 134
A_87_P021929	0.00710202	5.97348	down	CCDC141	BX935821	coiled-coil domain containing 141
A_87_P290118	0.00460583	2.07353	down	CCDC17	CR733245	coiled-coil domain containing 17
A_87_P276183	0.013814	4.26789	down	CCDC3	XM_003640333	coiled-coil domain containing 3
A_87_P245788	0.00294275	2.05763	down	CCDC47	XM_004948538	coiled-coil domain containing 47
A_87_P035764	0.00116166	2.27265	down	CCDC6	NM_001031221	coiled-coil domain containing 6
A_87_P007939	0.00813925	2.05331	down	CCM2	NM_001197144	cerebral cavernous malformation 2
A_87_P219333	0.00715467	4.29366	down	CD38	NM_001201388	CD38 molecule
A_87_P058031	0.0383429	2.21542	down	CDA	NM_001146044	cytidine deaminase
A_87_P018502	0.00379434	2.23709	down	CDC37L1	CR352573	cell division cycle 37 homolog (S. cerevisiae)-like 1
A_87_P055356	0.0101753	6.10804	down	CDH8	NM_001100289	cadherin 8, type 2
A_87_P156688	0.039303	5.12866	down	CDK2AP1	NM_001039264	cyclin-dependent kinase 2 associated protein 1
A_87_P052821	0.0103478	4.10606	down	CEL	NM_001012997	carboxyl ester lipase (bile salt-stimulated lipase)
A_87_P128118	0.0154478	2.10478	down	CELF1	NM_001012521	CUGBP, Elav-like family member 1
A_87_P204783	0.000249599	4.65387	down	CELF2	NM_204260	CUGBP, Elav-like family member 2
A_87_P194223	0.00957184	2.08015	down	CEP44	BX933878	centrosomal protein 44kDa
A_87_P177833	0.0241797	3.14526	down	CERS1	NM_001277765	ceramide synthase 1
A_87_P058621	0.0434134	2.08172	down	CHIR-B2	NM_001146140	immunoglobulin-like receptor CHIR-B2
A_87_P104203	0.0401584	7.7801	down	CHST9	BU338092	carbohydrate (N-acetylgalactosamine 4-0) sulfotransferase 9
A_87_P068311	0.00271133	2.04204	down	CIZ1	CR390192	CDKN1A interacting zinc finger protein 1
A_87_P227268	0.0137644	2.22343	down	CKM	NM_205507	creatine kinase, muscle
A_87_P193818	0.00107004	2.7059	down	CKMT1A	NM_204182	creatine kinase, mitochondrial 1A
A_87_P098841	0.00433092	7.53859	down	CLDN20	XM_004935643	claudin 20
A_87_P078126	0.00165753	3.09029	down	CLRN1	XM_004943577	clarin 1
A_87_P077196	0.0191739	4.40185	down	CLSTN2	XM_422633	calsyntenin 2
A_87_P066701	0.0251427	2.16824	down	CLTC	NM_001080117	clathrin, heavy chain (Hc)
A_87_P013079	0.000762896	3.01329	down	CMAS	CR405967	cytidine monophosphate N-acetylneuraminic acid synthetase
A_87_P075051	0.0024417	2.35371	down	CMTM4	CR338861	CKLF-like MARVEL transmembrane domain containing 4
A_87_P008692	0.0385879	2.29645	down	CNTFR	NM_205028	ciliary neurotrophic factor receptor
A_87_P130648	0.0438536	4.15655	down	COL1A1	M10571	collagen, type I, alpha 1
A_87_P081646	0.0227692	3.10671	down	COL3A1	NM_205380	collagen, type III, alpha 1
A_87_P325009	0.0474721	2.13453	down	COL9A2	NM_001271988	collagen, type IX, alpha 2
A_87_P029468	0.00895016	2.15411	down	COPS7B	BU337321	COP9 constitutive photomorphogenic homolog subunit 7B (Arabidopsis)
A_87_P022251	0.00646922	3.43108	down	CPM	NM_001199625	carboxypeptidase M
A_87_P009211	0.00450409	7.29064	down	CRHR1	NM_204321	corticotropin releasing hormone receptor 1
A_87_P075181	0.0139697	4.30064	down	CRISPLD2	XM_414180	cysteine-rich secretory protein LCCL domain containing 2
A_87_P015287	0.000494388	2.09767	down	CTIF	CR388714	CBP80/20-dependent translation initiation factor
A_87_P218118	0.0184486	2.07259	down	CTPS	DR411364	CTP synthase
A_87_P136638	0.00278247	3.16611	down	CTRL	NM_001277625	chymotrypsin-like
A_87_P053151	0.0103369	2.11667	down	CTTN	NM_205468	cortactin
A_87_P205783	0.0275935	2.01552	down	CUL2	NM_001030970	cullin 2
A_87_P175463	0.00410576	3.6618	down	CUX2	XM_004945582	cut-like homeobox 2
A_87_P109288	0.0190078	2.2477	down	CXADR	XM_416681	coxsackie virus and adenovirus receptor
A_87_P009389	0.0115508	2.2277	down	CYP17A1	NM_001001901	cytochrome P450, family 17, subfamily A, polypeptide 1
A_87_P234628	0.0384799	2.02081	down	CYP21A2	NM_001099358	cytochrome P450, family 21, subfamily A, polypeptide 2
A_87_P082731	0.00390298	3.38543	down	CYP27A1	CR387538	cytochrome P450, family 27, subfamily A, polypeptide 1
A_87_P093086	0.0298571	2.68674	down	CZH5ORF63	CR353733	chromosome Z open reading frame, human C5orf63
A_87_P022114	0.0118503	2.78897	down	DCTN5	NM_001198639	dynactin 5 (p25)
A_87_P022792	0.00933277	2.68591	down	DCUN1D4	BX933972	DCN1, defective in cullin neddylation 1, domain containing 4 (S. cerevisiae)
A_87_P022062	0.0492011	2.72531	down	DCUN1D5	BX935584	DCN1, defective in cullin neddylation 1, domain containing 5 (S. cerevisiae)
A_87_P291243	0.0444227	2.02668	down	DDRGK1	DR415500	DDRGK domain containing 1
A_87_P207748	0.000140703	2.29741	down	DDX17	XM_416260	DEAD (Asp-Glu-Ala-Asp) box helicase 17
A_87_P131663	0.036815	2.29895	down	DGCR2	X95885	DiGeorge syndrome critical region gene 2
A_87_P012558	0.0252838	2.53477	down	DKK2	CR406750	dickkopf 2 homolog (Xenopus laevis)
A_87_P286913	0.0464562	2.08907	down	DNAH3	XM_004945467	dynein, axonemal, heavy chain 3
A_87_P116158	0.00332324	2.55782	down	DNAJC1	BX933622	DnaJ (Hsp40) homolog, subfamily C, member 1
A_87_P022240	0.0458687	4.46669	down	DNER	BX935146	delta/notch-like EGF repeat containing
A_87_P303548	0.0345343	2.09051	down	DOK1	XM_427981	docking protein 1, 62kDa (downstream of tyrosine kinase 1)
A_87_P017224	0.0307002	2.42748	down	DPEP1	CR385278	dipeptidase 1 (renal)
A_87_P034542	0.000544001	2.28791	down	DPH5	BU113524	DPH5 homolog (S. cerevisiae)
A_87_P080411	0.0249193	2.21379	down	DUSP13	XM_421607	dual specificity phosphatase 13
A_87_P159113	0.0155384	8.8869	down	E2F7	XM_416110	E2F transcription factor 7
A_87_P193363	0.0441304	2.47821	down	EAF2	NM_001006525	ELL associated factor 2
A_87_P064046	0.000475784	3.81527	down	EDN2	NM_001198655	endothelin 2
A_87_P071791	0.00513101	2.04096	down	EEF2K	XM_004945301	eukaryotic elongation factor-2 kinase
A_87_P221738	0.0260905	5.31614	down	ENO3	NM_205119	enolase
A_87_P095306	0.0183382	3.12099	down	ENPP6	XM_420512	ectonucleotide pyrophosphatase/phosphodiesterase 6
A_87_P192523	0.0368781	2.62491	down	ENS-3	NM_204632	pol-like protein ENS-3
A_87_P278753	0.0339851	2.99078	down	ENTPD2	NM_204954	ectonucleoside triphosphate diphosphohydrolase 2
A_87_P038140	0.0428573	4.58143	down	EPHA1	NM_204360	EPH receptor A1
A_87_P287083	0.0314625	2.07295	down	EPN2	NM_001012788	epsin 2
A_87_P072751	0.00866902	2.25064	down	ERGIC1	CR523788	endoplasmic reticulum-golgi intermediate compartment (ERGIC) 1
A_87_P238828	0.0058786	2.28992	down	ERGIC2	NM_001199403	ERGIC and golgi 2
A_87_P237328	0.0223264	3.0603	down	ERLIN1	NM_001031223	ER lipid raft associated 1
A_87_P055661	0.000698029	2.09579	down	ETS2	NM_205312	v-ets erythroblastosis virus E26 oncogene homolog 2
A_87_P078831	0.0183115	2.28796	down	EXTL2	CR524426	exostoses (multiple)-like 2
A_87_P012613	0.0223796	2.38559	down	EYA4	CR406677	eyes absent homolog 4 (Drosophila)
A_87_P079331	0.0273397	2.11594	down	FAAH	XM_422450	fatty acid amide hydrolase
A_87_P033966	0.00135126	2.49209	down	FABP6	NM_001277701	fatty acid binding protein 6, ileal
A_87_P259653	0.0240585	2.09894	down	FAM132A	BU464906	family with sequence similarity 132, member A
A_87_P020807	0.0128711	2.26428	down	FAM168A	XM_004939000	family with sequence similarity 168, member A
A_87_P015863	0.0378747	4.74925	down	FAM176A	CR387371	family with sequence similarity 176, member A
A_87_P102116	0.0399567	2.14738	down	FAM198A	XM_004939431	family with sequence similarity 198, member A
A_87_P228403	0.00641812	2.22071	down	FAM20A	BU384228	family with sequence similarity 20, member A
A_87_P055016	0.0142461	2.27912	down	FAM46C	NM_001007972	family with sequence similarity 46, member C
A_87_P078941	0.00152732	3.29339	down	FAM69A	BU474097	family with sequence similarity 69, member A
A_87_P159453	0.00447464	2.72621	down	FAM70B	BU460677	family with sequence similarity 70, member B
A_87_P028073	0.00532461	3.19494	down	FAM82A2	XM_420936	family with sequence similarity 82, member A2
A_87_P017812	4.16823e-05	2.30898	down	FASN	CR353630	fatty acid synthase
A_87_P115548	0.0196018	2.33542	down	FAT3	NM_001111323	FAT tumor suppressor homolog 3 (Drosophila)
A_87_P271938	0.0177485	2.10753	down	FBF1	NM_001114630	Fas (TNFRSF6) binding factor 1
A_87_P021630	0.0341184	2.83405	down	FBP1	NM_001278048	fructose-1,6-bisphosphatase 1
A_87_P210953	0.0388528	3.5651	down	FBP2	BU312699	fructose-1,6-bisphosphatase 2
A_87_P258808	0.001244	2.33486	down	FBXO9	NM_001006414	F-box protein 9
A_87_P101716	0.0264878	2.13243	down	FERD3L	XM_425989	Fer3-like (Drosophila)
A_87_P037888	0.00864523	2.81915	down	FGF13	AF108757	fibroblast growth factor 13
A_87_P037797	0.00128648	18.3226	down	FGF14	NM_204777	fibroblast growth factor 14
A_87_P032100	0.0169232	5.52833	down	FGF16	BU236361	fibroblast growth factor 16
A_87_P108253	0.000173298	16.7781	down	FGF23	XM_425663	fibroblast growth factor 23
A_87_P108248	0.00140317	14.4103	down	FGF6	XM_001232070	fibroblast growth factor 6
A_87_P024790	0.0352494	2.02908	down	FGF7	NM_001012525	fibroblast growth factor 7
A_87_P086626	0.00524771	2.1022	down	FGFR4	XM_003642072	fibroblast growth factor receptor 4
A_87_P037796	0.0172914	2.2702	down	FHF-2	AF199609	fibroblast growth factor homologous factor 2
A_87_P141238	0.0024709	2.00058	down	FLOT2	NM_001030719	flotillin 2
A_87_P009464	0.0080022	3.33329	down	FOXA2	NM_204770	forkhead box A2
A_87_P053561	0.0189855	3.37382	down	FOXD3	NM_204951	forkhead box D3
A_87_P013176	0.00360558	2.13713	down	FRY	CR405836	furry homolog (Drosophila)
A_87_P067601	0.000796238	4.55133	down	FSCN2	NM_001177738	fascin homolog 2, actin-bundling protein, retinal (Strongylocentrotus purpuratus)
A_87_P023467	0.0290128	2.06871	down	GAA	BX932502	glucosidase, alpha; acid (Pompe disease, glycogen storage disease type II)
A_87_P076256	0.00118911	2.26739	down	GABPB1	AB188513	GA binding protein transcription factor, beta subunit 1
A_87_P096181	0.0046463	6.11581	down	GABRA2	XM_001233849	gamma-aminobutyric acid (GABA) A receptor, alpha 2
A_87_P186051	0.0492527	2.00765	down	GABRD	XM_001234040	gamma-aminobutyric acid (GABA) A receptor, delta
A_87_P133273	0.0149525	2.54226	down	GAL13	NM_001001780	beta-defensin 13
A_87_P021787	0.00571281	5.1277	down	GAL3ST2	NM_001277431	galactose-3-O-sulfotransferase 2
A_87_P021749	0.00708547	14.8321	down	GAMT	BX936277	guanidinoacetate N-methyltransferase
A_87_P008983	0.0143332	2.23927	down	GAPDH	NM_204305	glyceraldehyde-3-phosphate dehydrogenase
A_87_P124848	0.0439798	11.4394	down	GATM	NM_204745	glycine amidinotransferase (L-arginine:glycine amidinotransferase)
A_87_P261288	0.00255742	3.85138	down	GCH1	NM_205223	GTP cyclohydrolase 1
A_87_P104623	0.0283297	2.57432	down	GDAP1	BX931219	ganglioside induced differentiation associated protein 1
A_87_P022363	0.0120207	2.24468	down	GDPD1	BX934885	glycerophosphodiester phosphodiesterase domain containing 1
A_87_P035568	0.00237386	2.09525	down	GFOD2	NM_001030560	glucose-fructose oxidoreductase domain containing 2
A_87_P322287	0.00138418	37.7466	down	GH	NM_204359	growth hormone
A_87_P023465	0.0293761	4.29205	down	GIMD1	BX932513	GIMAP family P-loop NTPase domain containing 1
A_87_P289053	0.00728819	3.23655	down	GKAP1	DR419117	G kinase anchoring protein 1
A_87_P058541	0.00129957	3.79671	down	GLS	NM_001031248	glutaminase
A_87_P109883	0.00178449	2.22522	down	GM2A	AJ720282	GM2 ganglioside activator
A_87_P070621	0.00111891	4.11348	down	GMEB2	XM_417437	glucocorticoid modulatory element binding protein 2
A_87_P201268	0.0139935	2.31744	down	GPC4	XM_420222	glypican 4
A_87_P083276	0.00276934	12.0709	down	GPD2	XM_422168	glycerol-3-phosphate dehydrogenase 2 (mitochondrial)
A_87_P035021	0.0128045	108.677	down	GPM6A	NM_001012579	glycoprotein M6A
A_87_P021364	0.0221064	2.73834	down	GPR124	CD217936	G protein-coupled receptor 124
A_87_P077901	0.0184534	6.22893	down	GPR160	NM_001277472	G protein-coupled receptor 160
A_87_P083051	0.0341051	2.98191	down	GPR39	NM_001080105	G protein-coupled receptor 39
A_87_P010784	0.0387071	3.50411	down	GREM1	NM_204978	gremlin 1
A_87_P194708	0.0046391	2.34383	down	GRHPR	BX931577	glyoxylate reductase/hydroxypyruvate reductase
A_87_P077336	0.00739395	2.72656	down	GRK7	XM_426681	G protein-coupled receptor kinase 7
A_87_P063866	0.0309895	2.8869	down	GRM4	XM_003642745	glutamate receptor, metabotropic 4
A_87_P194158	0.019338	2.19188	down	GTF3C6	NM_001031076	general transcription factor IIIC, polypeptide 6, alpha 35kDa
A_87_P063686	0.00227685	7.38044	down	GUCA1A	NM_204320	guanylate cyclase activator 1A (retina)
A_87_P017164	0.00262585	2.84842	down	GYLTL1B	NM_001004404	glycosyltransferase-like 1B
A_87_P060826	0.0120945	2.37856	down	HAPLN2	XM_423654	hyaluronan and proteoglycan link protein 2
A_87_P005994	0.00656061	3.7774	down	HEPACAM2	CF250160	HEPACAM family member 2
A_87_P037609	0.0340587	2.02779	down	HIPK2	AF461697	homeodomain interacting protein kinase 2
A_87_P038115	0.0023739	2.26172	down	HK2	NM_204212	hexokinase 2
A_87_P039579	0.0107349	2.19967	down	HMGXB3	XM_414598	HMG box domain containing 3
A_87_P035248	0.000574694	3.55243	down	HOXA1	AY188521	homeobox A1
A_87_P151678	0.0206434	2.17533	down	HOXB2	XM_003642792	homeobox B2
A_87_P062951	0.0109464	4.66676	down	HOXB9	XM_001233690	homeobox B9
A_87_P055721	0.000726748	10.2725	down	HOXD11	NM_204620	homeobox D11
A_87_P058851	0.00572818	2.18827	down	HPGDS	NM_205011	hematopoietic prostaglandin D synthase
A_87_P099356	0.00392041	2.36868	down	HS3ST5	XM_004940295	heparan sulfate (glucosamine) 3-O-sulfotransferase 5
A_87_P036372	0.0036948	2.08695	down	HS6ST2	AJ720493	heparan sulfate 6-O-sulfotransferase 2
A_87_P058436	0.00653166	2.47808	down	HSD3B2	NM_205118	hydroxy-delta-5-steroid dehydrogenase, 3 beta- and steroid delta-isomerase 2
A_87_P310602	0.0314288	2.84997	down	HSF2BP	XM_004934595	heat shock transcription factor 2 binding protein
A_87_P304778	0.0378573	4.21485	down	HSF4	NM_001172374	heat shock transcription factor 4
A_87_P114323	0.0056872	2.21926	down	IKBIP	BX931370	IKBKB interacting protein
A_87_P122178	0.0342902	3.28366	down	IL17RD	NM_204515	interleukin 17 receptor D
A_87_P222647	0.00497635	2.06402	down	ILKAP	BU480409	integrin-linked kinase-associated serine/threonine phosphatase
A_87_P197163	0.016248	2.07264	down	IMPAD1	BX936021	inositol monophosphatase domain containing 1
A_87_P051196	0.0423742	2.94917	down	INSIG1	NM_001030966	insulin induced gene 1
A_87_P036808	0.00447171	2.79293	down	ITFG1	NM_001005840	integrin alpha FG-GAP repeat containing 1
A_87_P160498	0.000126635	2.27266	down	ITFG2	DR410274	integrin alpha FG-GAP repeat containing 2
A_87_P093956	0.0333523	2.11516	down	ITGB1BP2	BX929394	integrin beta 1 binding protein (melusin) 2
A_87_P267918	0.0096903	4.97571	down	ITGB5	NM_204483	integrin, beta 5
A_87_P110588	0.0298937	3.88636	down	ITGBL1	XM_416966	integrin, beta-like 1 (with EGF-like repeat domains)
A_87_P022177	0.00227987	2.40185	down	JPH1	BX935341	junctophilin 1
A_87_P070371	0.018447	2.73791	down	JPH2	CR389650	junctophilin 2
A_87_P032092	0.00410472	9.60921	down	JPH3	BU236456	junctophilin 3
A_87_P022554	0.00163217	3.99901	down	KATNA1	NM_001044648	katanin p60 (ATPase containing) subunit A 1
A_87_P108275	0.0409932	2.37613	down	KCNA5	XM_417226	potassium voltage-gated channel, shaker-related subfamily, member 5
A_87_P119288	0.0403104	3.39221	down	KCNQ1	CR352903	potassium voltage-gated channel, KQT-like subfamily, member 1
A_87_P070301	0.0479977	2.79614	down	KCNS1	XM_004947028	potassium voltage-gated channel, delayed-rectifier, subfamily S, member 1
A_87_P022264	0.0342224	2.15817	down	KDELR3	NM_001012996	KDEL (Lys-Asp-Glu-Leu) endoplasmic reticulum protein retention receptor 3
A_87_P050871	0.00331222	2.01926	down	KDM3A	NM_001012891	lysine (K)-specific demethylase 3A
A_87_P091571	0.0327581	3.08553	down	KIAA1161	XM_424975	KIAA1161
A_87_P142833	0.0196371	24.5032	down	KIAA1529	BU214571	KIAA1529
A_87_P165938	0.0026681	2.07684	down	KIAA1841	NM_001199419	KIAA1841
A_87_P016118	0.0321755	2.24871	down	KIF26A	CR386986	kinesin family member 26A
A_87_P308167	0.0172477	2.67744	down	KIF3C	XM_426988	kinesin family member 3C
A_87_P294133	0.0442531	2.17202	down	KLF10		Kruppel-like factor 10
A_87_P051321	0.00877834	2.02743	down	KLHDC4	NM_001030578	kelch domain containing 4
A_87_P145713	0.0157623	4.08262	down	KLHDC8B	BX936097	kelch domain containing 8B
A_87_P006812	0.00677271	2.91018	down	KLHL25	CO419921	kelch-like 25 (Drosophila)
A_87_P013649	0.00397189	2.43502	down	KLHL29	CR391195	kelch-like 29 (Drosophila)
A_87_P077091	0.0296053	2.60523	down	KLHL30	XM_422662	kelch-like 30 (Drosophila)
A_87_P037065	0.00137879	3.21327	down	KPNA2	NM_001006209	karyopherin alpha 2 (RAG cohort 1, importin alpha 1)
A_87_P006450	0.0450491	2.64088	down	L3MBTL4	XR_140322	l(3)mbt-like 4 (Drosophila)
A_87_P186548	0.0285382	2.31816	down	LAMA3	CO771239	laminin, alpha 3
A_87_P050241	0.0452571	2.3716	down	LAT2	NM_001007482	linker for activation of T cells family, member 2
A_87_P209213	0.0229128	7.44144	down	LDHA	NM_205284	lactate dehydrogenase A
A_87_P035159	0.0150095	2.07071	down	LEPREL1	NM_001001530	leprecan-like 1
A_87_P119853	0.0134771	2.71832	down	LGALSL	CR353568	lectin, galactoside-binding-like
A_87_P059711	0.0149065	3.96634	down	LINGO1	NM_001024577	leucine rich repeat and Ig domain containing 1
A_87_P028736	0.000524947	2.47552	down	LITAF	BU372919	lipopolysaccharide-induced TNF factor
A_87_P072121	0.0030159	2.40518	down	LOC100857269	BU256643	rab11 family-interacting protein 3-like
A_87_P016657	0.0117154	2.11202	down	LOC100857447	CR386181	tRNA modification GTPase GTPBP3, mitochondrial-like
A_87_P015552	0.00253479	2.24973	down	LOC100857845	CR387815	transmembrane protein 136-like
A_87_P232953	0.00353906	5.31517	down	LOC100858439	NM_001277984	keratin, type I cytoskeletal 14-like
A_87_P084631	0.00266404	3.02473	down	LOC100859610	XM_004941607	cyclic AMP-responsive element-binding protein 3-like protein 1-like
A_87_P078201	0.03469	2.48598	down	LOC101747795	XR_210820	uncharacterized LOC101747795
A_87_P089406	0.00298819	2.70724	down	LOC101749119	XM_004951053	olfactory receptor 14J1-like
A_87_P011545	0.043799	2.20279	down	LOC101749448	CR523539	uncharacterized LOC101749448
A_87_P178383	0.032273	2.79752	down	LOC101749892	XM_004938412	uncharacterized LOC101749892
A_87_P156613	0.0211122	4.34585	down	LOC416055	XM_414394	uncharacterized LOC416055
A_87_P069523	0.0415467	2.12635	down	LOC416924	XM_415215	thyroid adenoma-associated protein homolog
A_87_P017943	0.0071276	14.0631	down	LOC419322	CR353428	uncharacterized LOC419322
A_87_P022412	0.0317047	2.12103	down	LOC419851	NM_001033642	complement component 4 binding protein, alpha chain
A_87_P101541	0.0241514	6.378	down	LOC420553	BX929360	1-aminocyclopropane-1-carboxylate synthase homolog-like
A_87_P013142	0.00855072	3.48537	down	LOC421238	CR405884	uncharacterized LOC421238
A_87_P099961	0.0012754	2.35027	down	LOC421892	CR405913	transcription elongation factor B polypeptide 3-like
A_87_P093676	0.00163668	3.09705	down	LOC422171	CR406310	Rho GTPase activating protein 20-like
A_87_P094201	0.00351203	5.62226	down	LOC422264	AF098481	protocadherin-11 X-linked-like
A_87_P204963	2.58732e-05	4.79284	down	LOC422737	CR407430	uncharacterized LOC422737
A_87_P015537	0.000566346	17.2404	down	LOC423922	CR387839	uncharacterized LOC423922
A_87_P078036	0.0177169	2.70274	down	LOC425021	XM_004943547	PQ-loop repeat-containing protein 2-like
A_87_P036378	0.0226982	2.68295	down	LOC426385	NM_001031378	serine/threonine kinase 35-like
A_87_P310937	0.00835154	3.42602	down	LOC426897	XM_424505	keratin, type II cuticular Hb4-like
A_87_P062631	0.0180842	2.03732	down	LOC426957	XM_424568	feather keratin 2-like
A_87_P087256	0.00977801	2.13685	down	LOC429557	CN226325	ribosomal protein S6 kinase beta-2-like
A_87_P104408	0.00808283	2.24477	down	LOC430761	XM_004939862	kinesin-like protein KIF20A-like
A_87_P151998	0.0229115	2.22538	down	LOC430910	BX932129	transcription factor BTF3-like
A_87_P080151	0.041156	3.07599	down	LOC770890	XM_004941988	lipase member M-like
A_87_P060841	0.000232135	2.9351	down	LOC771066	NM_001277933	claw keratin-like
A_87_P084076	0.0251589	6.90885	down	LOC771119	XM_001234417	pollen-specific leucine-rich repeat extensin-like protein 2-like
A_87_P055955	0.0203446	2.8001	down	LOC771308	NM_001104958	growth hormone releasing hormone receptor
A_87_P176743	0.0125898	2.94738	down	LRCH1	XM_004938695	leucine-rich repeats and calponin homology (CH) domain containing 1
A_87_P028490	0.0125792	2.073	down	LRRC31	BU381615	leucine rich repeat containing 31
A_87_P009794	0.0360033	2.3723	down	MAF	NM_001044671	v-maf musculoaponeurotic fibrosarcoma oncogene homolog (avian)
A_87_P037772	0.00398051	28.7424	down	MAFA	NM_205025	v-maf musculoaponeurotic fibrosarcoma oncogene homolog A
A_87_P075536	0.0250801	2.24457	down	MALT1	XM_004943613	mucosa associated lymphoid tissue lymphoma translocation gene 1
A_87_P062696	0.0165406	2.38811	down	MAP3K14	NM_001030927	mitogen-activated protein kinase kinase kinase 14
A_87_P226808	0.0400838	2.12138	down	MAP3K4	XM_004935565	mitogen-activated protein kinase kinase kinase 4
A_87_P098996	0.0291951	3.76304	down	MAP7	NM_001031072	microtubule-associated protein 7
A_87_P037477	0.0334258	2.03412	down	MARCO	NM_204736	macrophage receptor with collagenous structure
A_87_P062116	0.0114014	3.04062	down	MAST3	XM_004948919	microtubule associated serine/threonine kinase 3
A_87_P126173	0.0283648	2.23478	down	MBNL2	NM_001081700	muscleblind-like 2 (Drosophila)
A_87_P015383	0.0109059	2.83571	down	MCM10	CR388558	minichromosome maintenance complex component 10
A_87_P023653	0.00687973	2.11082	down	MDM4	BX932104	Mdm4 p53 binding protein homolog (mouse)
A_87_P037636	0.0165193	3.55145	down	ME1	NM_204303	malic enzyme 1, NADP(+)-dependent, cytosolic
A_87_P228723	0.0146809	2.31147	down	MED16	XM_004948966	mediator complex subunit 16
A_87_P129188	0.000210443	11.469	down	METTL11B	EF117325	methyltransferase like 11B
A_87_P024754	0.0185346	2.38699	down	METTL18	BX929354	methyltransferase like 18
A_87_P110578	6.37241e-05	26.8379	down	METTL21C	XM_416965	methyltransferase like 21C
A_87_P023509	0.00306308	2.121	down	METTL6	BX932419	methyltransferase like 6
A_87_P039033	0.0470128	2.00615	down	MNT	XM_425414	MAX binding protein
A_87_P098051	0.000624585	2.27954	down	MOCS1	AF214020	molybdenum cofactor synthesis 1
A_87_P077231	0.0141459	2.98717	down	MOGAT1	XM_003641754	monoacylglycerol O-acyltransferase 1
A_87_P016332	0.010835	2.8094	down	MPPED1	CR386658	metallophosphoesterase domain containing 1
A_87_P087181	0.0136122	2.00676	down	MSL1	DR410204	male-specific lethal 1 homolog (Drosophila)
A_87_P058026	0.049375	2.04394	down	MTHFD2	NM_001031360	methylenetetrahydrofolate dehydrogenase (NADP+ dependent) 2, methenyltetrahydrofolate cyclohydrolase
A_87_P111248	0.00143364	9.62011	down	MTUS2	BU356974	microtubule associated tumor suppressor candidate 2
A_87_P200998	0.00542854	2.90605	down	MVD	CR338929	mevalonate (diphospho) decarboxylase
A_87_P312407	0.00845087	3.80199	down	MYBPC2	NM_001044659	myosin binding protein C, fast type
A_87_P053346	0.0322111	4.97123	down	MYBPH	NM_001031028	myosin binding protein H
A_87_P285798	0.0134923	2.715	down	MYH1A	NM_001013396	myosin, heavy chain 1A, skeletal muscle (similar to human myosin, heavy chain 1, skeletal muscle, adult)
A_87_P066946	0.0294591	2.95144	down	MYH1B	NM_204228	myosin, heavy chain 1B, skeletal muscle (similar to human myosin, heavy chain 1, skeletal muscle, adult)
A_87_P130893	0.000616394	57.4903	down	MYH1E	M74084	myosin, heavy chain 1E, skeletal muscle (similar to human myosin, heavy chain 1, skeletal muscle, adult)
A_87_P038190	0.000365749	513.695	down	MYH1F	AB021180	myosin, heavy chain 1F, skeletal muscle (similar to human myosin, heavy chain 1, skeletal muscle, adult)
A_87_P312682	0.0112911	2.97184	down	MYH9	NM_205477	myosin, heavy chain 9, non-muscle
A_87_P009553	0.0295394	5.08938	down	MYL1	NM_001044632	myosin, light chain 1, alkali; skeletal, fast
A_87_P157248	0.00864482	2.0727	down	MYL4	J02823	myosin, light chain 4, alkali; atrial, embryonic
A_87_P130653	0.0162069	3.5034	down	MYLPF	NM_001198744	myosin light chain, phosphorylatable, fast skeletal muscle
A_87_P012844	0.045226	3.06593	down	MYOCD	CR406346	myocardin
A_87_P009822	0.0381548	2.87995	down	MYOM2	NM_205135	myomesin (M-protein) 2, 165kDa
A_87_P021910	0.0375559	2.62008	down	MYOZ1	BX935870	myozenin 1
A_87_P004631	0.0392409	5.6254	down	MYOZ3	BM488093	myozenin 3
A_87_P141673	0.0131291	3.27108	down	N4BP3	NM_001031607	NEDD4 binding protein 3
A_87_P017394	0.0352164	2.45352	down	NAV3	NM_001159347	neuron navigator 3
A_87_P110733	0.000251479	2.16888	down	NDFIP2	NM_001030820	Nedd4 family interacting protein 2
A_87_P223328	0.00194658	2.86177	down	NEFL	CO421925	neurofilament, light polypeptide
A_87_P023587	0.037001	3.76429	down	NETO2	BX932225	neuropilin (NRP) and tolloid (TLL)-like 2
A_87_P102471	0.0155814	3.85706	down	NEUROD6	XM_418852	neuronal differentiation 6
A_87_P070956	0.0121821	3.07722	down	NFATC2		nuclear factor of activated T-cells, cytoplasmic, calcineurin-dependent 2
A_87_P037215	0.00227456	2.19526	down	NGB	NM_001031551	neuroglobin
A_87_P018887	0.00521274	2.65177	down	NPHP4	CR338722	nephronophthisis 4
A_87_P023768	0.0206794	2.12853	down	NUDT1	NM_001006160	nudix (nucleoside diphosphate linked moiety X)-type motif 1
A_87_P022573	0.0317731	2.59789	down	OC3	NM_001201386	osteocalcin-like protein OC3
A_87_P009317	0.0234566	2.19204	down	OPN1LW	NM_205440	opsin 1 (cone pigments), long-wave-sensitive (color blindness, protan)
A_87_P192803	0.0225737	2.36849	down	ORC3	NM_001031082	origin recognition complex, subunit 3
A_87_P002814	0.0170911	2.98083	down	OSBP2	XM_415293	oxysterol binding protein 2
A_87_P024136	0.0170475	2.23305	down	OSGEPL1	BX930963	O-sialoglycoprotein endopeptidase-like 1
A_87_P037755	0.00159954	4.22837	down	OTOR	NM_204732	otoraplin
A_87_P201988	4.54365e-05	2.32766	down	OTUD3	BX929705	OTU domain containing 3
A_87_P112108	0.0165444	4.26428	down	P4HA3	CR386699	prolyl 4-hydroxylase, alpha polypeptide III
A_87_P208643	0.00286098	2.02988	down	PALD1	NM_204109	phosphatase domain containing, paladin 1
A_87_P017341	0.00208825	3.16478	down	PALLD	CR385110	palladin, cytoskeletal associated protein
A_87_P013027	0.00034871	2.75144	down	PAPSS1	CR406042	3'-phosphoadenosine 5'-phosphosulfate synthase 1
A_87_P034078	0.0319161	2.25133	down	PARD3	NM_001039280	par-3 partitioning defective 3 homolog (C. elegans)
A_87_P037577	0.00654512	2.10017	down	PC	NM_204346	pyruvate carboxylase
A_87_P095851	0.0130507	2.60867	down	PDLIM5	NM_001031149	PDZ and LIM domain 5
A_87_P015789	0.0188047	2.34928	down	PDZRN3	CR387480	PDZ domain containing RING finger 3
A_87_P071366	0.0275422	2.17944	down	PEMT	NM_001006164	phosphatidylethanolamine N-methyltransferase
A_87_P054106	0.0369167	2.28071	down	PFKM	NM_204223	phosphofructokinase, muscle
A_87_P058391	0.0109829	2.30744	down	PGAM1	NM_001031556	phosphoglycerate mutase 1 (brain)
A_87_P236123	0.0208864	3.39062	down	PGK1	NM_204985	phosphoglycerate kinase 1
A_87_P245738	0.024	3.65194	down	PGM1	NM_001038693	phosphoglucomutase 1
A_87_P123148	0.00267171	3.27296	down	PGM2L1	CR388658	phosphoglucomutase 2-like 1
A_87_P140258	0.0274445	7.0458	down	PGR	M32730	progesterone receptor
A_87_P093896	0.0267879	2.79809	down	PHKA1	XM_004940598	phosphorylase kinase, alpha 1 (muscle)
A_87_P274433	0.00966438	2.7615	down	PHKA2	XM_004934688	phosphorylase kinase, alpha 2 (liver)
A_87_P037090	0.00121963	3.40284	down	PHKB	NM_001007831	phosphorylase kinase, beta
A_87_P147653	0.00678359	3.52237	down	PHKG1	NM_001006217	phosphorylase kinase, gamma 1 (muscle)
A_87_P037481	0.0339462	2.71648	down	PHOX2B	AJ251458	paired-like homeobox 2b
A_87_P036679	0.00284955	3.10317	down	PHTF2	NM_001006226	putative homeodomain transcription factor 2
A_87_P017796	0.00105018	2.63895	down	PICK1	CR353659	protein interacting with PRKCA 1
A_87_P066551	0.00309984	2.07284	down	PIGL	BX935044	phosphatidylinositol glycan anchor biosynthesis, class L
A_87_P014856	0.0028967	3.30548	down	PIK3R1	CR389387	phosphoinositide-3-kinase, regulatory subunit 1 (alpha)
A_87_P024346	0.0225273	3.47896	down	PKHD1	BX930349	polycystic kidney and hepatic disease 1 (autosomal recessive)
A_87_P053301	0.000911048	4.0594	down	PKIA	NM_205374	protein kinase (cAMP-dependent, catalytic) inhibitor alpha
A_87_P056916	0.0191421	2.71388	down	PKM2	NM_205469	pyruvate kinase, muscle
A_87_P200633	0.0164547	3.07305	down	POLL	AJ719944	polymerase (DNA directed), lambda
A_87_P101576	0.00233469	4.48058	down	PON2	NM_001201468	paraoxonase 2
A_87_P108703	0.0144718	2.62043	down	POPDC2	NM_206865	popeye domain containing 2
A_87_P068481	0.0444856	2.22211	down	PPAPDC3	BU365573	phosphatidic acid phosphatase type 2 domain containing 3
A_87_P035134	0.0180729	2.25459	down	PPL	AY574981	periplakin
A_87_P015755	0.0174801	2.94634	down	PPM1J	CR387531	protein phosphatase, Mg2+/Mn2+ dependent, 1J
A_87_P164633	0.0403408	2.08209	down	PPP1R1B	CO635574	protein phosphatase 1, regulatory (inhibitor) subunit 1B
A_87_P070436	0.0101495	2.16208	down	PPP1R3D	BX929987	protein phosphatase 1, regulatory subunit 3D
A_87_P223178	0.000112732	2.01542	down	PPP1R7	NM_001277428	protein phosphatase 1, regulatory (inhibitor) subunit 7
A_87_P309822	0.0233876	3.55686	down	PPP3CA	AY324834	protein phosphatase 3 (formerly 2B), catalytic subunit, alpha isoform
A_87_P133138	0.0200416	2.03268	down	PPP3R1	NM_204376	protein phosphatase 3, regulatory subunit B, alpha
A_87_P240918	0.0276841	2.02566	down	PRDM11	XM_004941555	PR domain containing 11
A_87_P051911	0.0102156	2.17744	down	PRKAB1	NM_001039912	protein kinase, AMP-activated, beta 1 non-catalytic subunit
A_87_P255758	0.00174841	10.8211	down	PRKAG3	NM_001031258	protein kinase, AMP-activated, gamma 3 non-catalytic subunit
A_87_P012202	0.00339847	2.10551	down	PRPS1	CR407240	phosphoribosyl pyrophosphate synthetase 1
A_87_P120818	0.0380996	3.29081	down	PRRX1	NM_001277724	paired related homeobox 1
A_87_P161568	0.00244206	2.06623	down	PRSS35	XM_419860	protease, serine, 35
A_87_P058161	0.00631113	487.232	down	PVALB	NM_001159315	parvalbumin
A_87_P021616	0.00147632	2.75032	down	PVRL3	BX950486	poliovirus receptor-related 3
A_87_P023199	0.00965605	2.0288	down	PYGO1	NM_001024691	pygopus homolog 1 (Drosophila)
A_87_P004296	0.0013385	2.00764	down	RAB3IL1	NM_001199639	RAB3A interacting protein (rabin3)-like 1
A_87_P057506	0.00721309	2.36351	down	RAD9A	NM_213583	RAD9 homolog A (S. pombe)
A_87_P081781	0.0443606	3.14684	down	RAMP1	BX936098	receptor (G protein-coupled) activity modifying protein 1
A_87_P038340	0.00928868	2.2615	down	RARRES2	DR412548	retinoic acid receptor responder (tazarotene induced) 2
A_87_P051856	0.0088367	3.30449	down	RASAL1	AJ851821	RAS protein activator like 1 (GAP1 like)
A_87_P311747	0.0176825	4.0002	down	REEP1	BX931996	receptor accessory protein 1
A_87_P012649	0.00213275	2.50586	down	RFK	NM_001031605	riboflavin kinase
A_87_P076051	0.0100349	2.75517	down	RFXDC2	XM_429081	regulatory factor X domain containing 2
A_87_P035197	0.0361058	3.85734	down	RGR	NM_001031216	retinal G protein coupled receptor
A_87_P194048	0.0419025	2.23499	down	RGS9BP	NM_204505	regulator of G protein signaling 9 binding protein
A_87_P094921	0.0403909	2.77159	down	RNF150	CR523945	ring finger protein 150
A_87_P093026	0.000802428	2.53673	down	RNF170	NM_001177737	ring finger protein 170
A_87_P021625	0.00372204	2.22971	down	RNF41	BX950465	ring finger protein 41
A_87_P037226	0.0102277	3.81724	down	ROR1	NM_204509	receptor tyrosine kinase-like orphan receptor 1
A_87_P057231	0.0105025	4.37209	down	ROR2	NM_001080716	receptor tyrosine kinase-like orphan receptor 2
A_87_P036049	0.00937141	2.7859	down	RPIA	NM_001031170	ribose 5-phosphate isomerase A
A_87_P017601	0.0356144	2.38682	down	RPS27L	NM_001277460	ribosomal protein S27-like
A_87_P036552	0.0186134	2.98705	down	RQCD1	NM_001006521	RCD1 required for cell differentiation1 homolog (S. pombe)
A_87_P037618	0.024345	3.00692	down	RUNX2	NM_204128	runt-related transcription factor 2
A_87_P191293	0.0481592	2.02094	down	RYR1	X95266	ryanodine receptor 1 (skeletal)
A_87_P197548	0.00958688	5.09917	down	SAG	XM_001231685	S-antigen; retina and pineal gland (arrestin)
A_87_P026699	0.0135427	2.41516	down	SAMD15	BU446818	sterile alpha motif domain containing 15
A_87_P101956	0.0139596	2.16094	down	SATB1	NM_001199644	SATB homeobox 1
A_87_P077241	0.0063244	6.07601	down	SCG2	BX932277	secretogranin II
A_87_P006310	0.0147106	5.42544	down	SCN1A	XM_001233838	sodium channel, voltage-gated, type I, alpha subunit
A_87_P017958	0.021117	2.14236	down	SEC14L5	CR353408	SEC14-like 5 (S. cerevisiae)
A_87_P009167	0.0144318	2.36413	down	SEMA3A	NM_204977	sema domain, immunoglobulin domain (Ig), short basic domain, secreted, (semaphorin) 3A
A_87_P034136	0.0126779	7.59734	down	SERPINA9	XM_421345	serpin peptidase inhibitor, clade A (alpha-1 antiproteinase, antitrypsin), member 9
A_87_P011318	0.0278798	2.08119	down	SETD7	CR523863	SET domain containing (lysine methyltransferase) 7
A_87_P069101	0.000539548	2.13571	down	SETD8	XM_415116	SET domain containing (lysine methyltransferase) 8
A_87_P035127	0.0375937	2.26868	down	SFN	AY574989	stratifin
A_87_P173765	0.0120012	2.8463	down	SFRP1	NM_204553	secreted frizzled-related protein 1
A_87_P116448	0.00370739	2.78004	down	SH3BGR	BX934070	SH3 domain binding glutamic acid-rich protein
A_87_P036519	0.00129609	2.2884	down	SH3BP5	NM_001030989	SH3-domain binding protein 5 (BTK-associated)
A_87_P022007	0.0151279	2.30096	down	SH3PXD2B	BX935673	SH3 and PX domains 2B
A_87_P012166	0.0495848	2.16735	down	SHF	CR407298	Src homology 2 domain containing F
A_87_P145728	0.016994	2.21173	down	SIAH1	XM_414105	seven in absentia homolog 1 (Drosophila)
A_87_P087876	0.0434627	2.1114	down	SIDT2	XM_004948085	SID1 transmembrane family, member 2
A_87_P192883	0.0275307	2.03751	down	SIK1	NM_204682	salt-inducible kinase 1
A_87_P038050	0.0255166	4.44589	down	SIX2	NM_001044695	SIX homeobox 2
A_87_P140383	0.00427086	5.15873	down	SIX6	NM_204994	SIX homeobox 6
A_87_P164573	0.00449184	2.12828	down	SLC12A9	CD727080	solute carrier family 12 (potassium/chloride transporters), member 9
A_87_P018842	0.0175565	2.3918	down	SLC13A4	CR338786	solute carrier family 13 (sodium/sulfate symporters), member 4
A_87_P009994	0.00409663	2.20253	down	SLC15A4		solute carrier family 15, member 4
A_87_P009137	0.00479712	11.3481	down	SLC16A8	NM_205140	solute carrier family 16, member 8 (monocarboxylic acid transporter 3)
A_87_P099401	0.0427429	2.21006	down	SLC22A16	XM_004940305	solute carrier family 22 (organic cation/carnitine transporter), member 16
A_87_P016744	0.012815	2.35505	down	SLC25A25	CR386031	solute carrier family 25 (mitochondrial carrier; phosphate carrier), member 25
A_87_P021857	0.0223245	3.05715	down	SLC2A12	BX935978	solute carrier family 2 (facilitated glucose transporter), member 12
A_87_P282668	0.0114999	2.66133	down	SLC2A3	NM_205511	solute carrier family 2 (facilitated glucose transporter), member 3
A_87_P098126	0.0207878	2.05611	down	SLC35B2	XM_426131	solute carrier family 35, member B2
A_87_P015171	0.0305955	11.7814	down	SLC35F3	CR388876	solute carrier family 35, member F3
A_87_P201483	0.0276026	3.50642	down	SLC37A2	BX932962	solute carrier family 37 (glycerol-3-phosphate transporter), member 2
A_87_P106353	0.00701236	3.39359	down	SLC38A4	NM_001199549	solute carrier family 38, member 4
A_87_P063546	0.0429127	2.08691	down	SLC41A1	CR391755	solute carrier family 41, member 1
A_87_P034686	0.0482354	3.35691	down	SLC41A3	BU108223	solute carrier family 41, member 3
A_87_P036540	0.0396777	2.48429	down	SLC47A1	NM_001030720	solute carrier family 47, member 1
A_87_P003115	0.0302436	2.41747	down	SLC47A2	NM_001135679	solute carrier family 47, member 2
A_87_P024430	0.0276785	2.51679	down	SLC5A10	BX930126	solute carrier family 5 (sodium/glucose cotransporter), member 10
A_87_P051596	0.0249758	3.21816	down	SLC6A9	NM_001031279	solute carrier family 6 (neurotransmitter transporter, glycine), member 9
A_87_P129523	0.00299121	8.5709	down	SLC7A2	EU360450	solute carrier family 7 (cationic amino acid transporter, y+ system), member 2
A_87_P261298	0.0315182	2.63842	down	SLC7A5	NM_001030579	solute carrier family 7 (amino acid transporter light chain, L system), member 5
A_87_P037516	0.00339732	2.71182	down	SLC8A3	AJ012580	solute carrier family 8 (sodium/calcium exchanger), member 3
A_87_P035623	0.0232816	2.12697	down	SLC9A9	NM_001031305	solute carrier family 9, subfamily A (NHE9, cation proton antiporter 9), member 9
A_87_P218663	0.00119322	2.01656	down	SMARCE1	NM_001006335	SWI/SNF related, matrix associated, actin dependent regulator of chromatin, subfamily e, member 1
A_87_P120793	0.0429169	2.33788	down	SMOC1	CR385332	SPARC related modular calcium binding 1
A_87_P066901	0.00874174	2.74614	down	SMTNL2	BU216053	smoothelin-like 2
A_87_P195403	0.0023574	2.52854	down	SNAP25	NM_205458	synaptosomal-associated protein, 25kDa
A_87_P003966	0.00859795	2.46767	down	SNRPB2		small nuclear ribonucleoprotein polypeptide B
A_87_P036149	0.0185119	3.16004	down	SNX10	NM_001030986	sorting nexin 10
A_87_P321757	0.00160783	2.56256	down	SNX17	XM_419999	sorting nexin 17
A_87_P023640	0.018069	2.24115	down	SNX30	BX932121	sorting nexin family member 30
A_87_P016470	0.0145475	2.76301	down	SOBP	NM_001110177	sine oculis binding protein homolog (Drosophila)
A_87_P103983	0.00887045	2.37274	down	SOGA2	XM_423729	SOGA family member 2
A_87_P083916	0.0114716	2.73902	down	SOX6	KC832419	SRY (sex determining region Y)-box 6
A_87_P025830	0.0219994	2.34735	down	SPIRE1	XM_419119	spire homolog 1 (Drosophila)
A_87_P094816	0.0198002	2.36077	down	SPOCK3	BU133010	sparc/osteonectin, cwcv and kazal-like domains proteoglycan (testican) 3
A_87_P096731	0.015812	2.72654	down	SPON2	BX931971	spondin 2, extracellular matrix protein
A_87_P120738	0.000990663	2.20543	down	SPRYD7	NM_001006273	SPRY domain containing 7
A_87_P007634	0.0476511	3.33878	down	SRBD1	XM_419463	S1 RNA binding domain 1
A_87_P098256	0.0210687	2.55147	down	SRD5A2	XM_001235446	steroid-5-alpha-reductase, alpha polypeptide 2 (3-oxo-5 alpha-steroid delta 4-dehydrogenase alpha 2)
A_87_P058716	0.0241336	2.91292	down	SREBF1	NM_204126	sterol regulatory element binding transcription factor 1
A_87_P118293	0.00721252	3.07401	down	SRGAP1	NM_001080101	SLIT-ROBO Rho GTPase activating protein 1
A_87_P002781	0.0391111	3.2129	down	SS18L1	XM_417402	synovial sarcoma translocation gene on chromosome 18-like 1
A_87_P074991	7.23683e-05	3.13789	down	SS18L2	BX930182	synovial sarcoma translocation gene on chromosome 18-like 2
A_87_P056371	0.0443317	2.43271	down	ST6GALNAC4	NM_204511	ST6 (alpha-N-acetyl-neuraminyl-2,3-beta-galactosyl-1,3)-N-acetylgalactosaminide alpha-2,6-sialyltransferase 4
A_87_P053616	0.019956	2.14895	down	ST8SIA2	NM_001001604	ST8 alpha-N-acetyl-neuraminide alpha-2,8-sialyltransferase 2
A_87_P110188	0.0280839	2.23093	down	STAG3	NM_001277835	stromal antigen 3
A_87_P023189	0.00172145	2.00564	down	STAM	BX933125	signal transducing adaptor molecule (SH3 domain and ITAM motif) 1
A_87_P179113	0.049516	2.29759	down	STBD1	XM_429975	starch binding domain 1
A_87_P101496	0.0071137	2.55365	down	STEAP1	CR353752	six transmembrane epithelial antigen of the prostate 1
A_87_P096551	0.0322021	3.11382	down	STK32B	XM_420796	serine/threonine kinase 32B
A_87_P009777	0.0201001	3.49723	down	STX1B	D45206	syntaxin1B
A_87_P133723	0.0255219	2.03178	down	STXBP1	NM_206976	syntaxin binding protein 1
A_87_P015499	0.0490497	6.62335	down	STYK1	CR387889	serine/threonine/tyrosine kinase 1
A_87_P116723	0.0274816	2.31712	down	SULF1	BX934387	sulfatase 1
A_87_P114598	0.0026674	4.76187	down	SUSD2	BX931769	sushi domain containing 2
A_87_P107268	0.0108143	2.92695	down	SYNGR1	NM_001252278	synaptogyrin 1
A_87_P074046	0.00402459	2.46231	down	TADA3	XM_414389	transcriptional adaptor 3
A_87_P096446	0.00247016	2.02692	down	TAPT1	NM_001031161	transmembrane anterior posterior transformation 1
A_87_P294758	0.00333648	2.2656	down	TATDN1	BX930681	TatD DNase domain containing 1
A_87_P064886	0.0365447	2.23625	down	TBCEL	XM_427094	tubulin folding cofactor E-like
A_87_P306228	0.0422008	3.20434	down	TBKBP1	XM_428232	TBK1 binding protein 1
A_87_P099686	0.00253551	2.13125	down	TBX18	NM_204453	T-box 18
A_87_P022143	0.0126763	6.35865	down	TBX19	BX935449	T-box 19
A_87_P098571	0.022852	3.07871	down	TCTE3	CR406360	t-complex-associated-testis-expressed 3
A_87_P017749	0.0284766	2.7024	down	TECPR1	CR353736	tectonin beta-propeller repeat containing 1
A_87_P319997	0.0123107	8.23797	down	THBS2	NM_001001755	thrombospondin 2
A_87_P050971	0.00548695	2.64828	down	TMED8	NM_001031206	transmembrane emp24 protein transport domain containing 8
A_87_P106318	0.0146878	2.49983	down	TMEM117	XM_416041	transmembrane protein 117
A_87_P018037	0.02731	2.00733	down	TMEM141	CR353286	transmembrane protein 141
A_87_P082816	0.0385012	2.33183	down	TMEM169	BU222862	transmembrane protein 169
A_87_P170083	0.000124647	2.11338	down	TMEM33	XM_420732	transmembrane protein 33
A_87_P062181	0.0224542	2.15796	down	TMEM38A	NM_001079758	transmembrane protein 38A
A_87_P018229	0.0125454	2.42828	down	TMEM62	CR352997	transmembrane protein 62
A_87_P015264	0.00397109	2.11821	down	TMEM66	NM_001031146	transmembrane protein 66
A_87_P087646	0.00576945	2.35341	down	TMOD4	NM_204774	tropomodulin 4 (muscle)
A_87_P180123	0.0145462	2.25685	down	TMPO	NM_001006235	thymopoietin
A_87_P176593	0.00372646	2.0216	down	TMPRSS9	XM_425880	transmembrane protease, serine 9
A_87_P056096	0.0256084	2.7924	down	TNFRSF13B	NM_001097537	tumor necrosis factor receptor superfamily, member 13B
A_87_P054226	0.0183623	2.94151	down	TNFRSF8	NM_204444	tumor necrosis factor receptor superfamily, member 8
A_87_P008976	0.00627272	2.06822	down	TNNI2	NM_205417	troponin I type 2 (skeletal, fast)
A_87_P009388	0.00420469	566.018	down	TNNT3	NM_204922	troponin T type 3 (skeletal, fast)
A_87_P107458	0.0291336	3.92246	down	TOM1	NM_205144	target of myb1
A_87_P030396	0.0417534	2.41931	down	TOMM6	BU297791	translocase of outer mitochondrial membrane 6 homolog (yeast)
A_87_P140058	0.00893958	2.06557	down	TPI1	NM_205451	triosephosphate isomerase 1
A_87_P009345	0.0158189	3.14785	down	TPM1	NM_205401	tropomyosin 1 (alpha)
A_87_P110583	0.000403102	9.89119	down	TPP2	XM_004938558	tripeptidyl peptidase II
A_87_P017738	0.0474347	2.05979	down	TPRKB	CR353750	TP53RK binding protein
A_87_P097851	0.0398925	2.79233	down	TRAF5	NM_204219	TNF receptor-associated factor 5
A_87_P112418	0.0237711	2.60637	down	TRH	NM_001030383	thyrotropin-releasing hormone
A_87_P035263	0.0118145	2.12705	down	TRMT11	NM_204368	tRNA methyltransferase 11 homolog (S. cerevisiae)
A_87_P021820	0.0163563	3.18212	down	TSPAN7	BX936056	tetraspanin 7
A_87_P011462	0.0195053	4.0407	down	TTC39A	CR523659	tetratricopeptide repeat domain 39A
A_87_P143513	0.00912585	4.78554	down	TTC7A	NM_001031055	tetratricopeptide repeat domain 7A
A_87_P014427	0.0143677	2.37856	down	TTLL4	CR390011	tubulin tyrosine ligase-like family, member 4
A_87_P263608	0.0172295	2.10355	down	TUSC3	BX933657	tumor suppressor candidate 3
A_87_P264248	0.0471369	2.49911	down	TWIST2	NM_204679	twist homolog 2 (Drosophila)
A_87_P038189	0.00854915	9.83426	down	TYR	NM_204160	tyrosinase (oculocutaneous albinism IA)
A_87_P022550	0.00416369	2.12445	down	UBE2E2	BX934545	ubiquitin-conjugating enzyme E2E 2
A_87_P114708	0.000914753	2.9115	down	UBE2Q2	BX931952	ubiquitin-conjugating enzyme E2Q family member 2
A_87_P035249	0.0105852	6.00124	down	UNC5C	NM_204451	unc-5 homolog C (C. elegans)
A_87_P133243	0.00250678	2.10421	down	USF2	AY620401	upstream stimulatory factor 2
A_87_P117243	0.00121404	7.70721	down	VILL	BX935112	villin-like
A_87_P294348	0.00202482	3.03648	down	VIM		vimentin
A_87_P250188	0.0119305	2.01233	down	VIMP	NM_001024734	VCP-interacting membrane protein
A_87_P124803	0.00603183	2.36539	down	VPS37C	NM_001199569	vacuolar protein sorting 37 homolog C (S. cerevisiae)
A_87_P297558	0.0480445	2.97839	down	VSNL1	NM_205255	visinin-like 1
A_87_P011865	0.0220997	2.63939	down	VWC2	CR523060	von Willebrand factor C domain containing 2
A_87_P212043	0.0302152	2.41457	down	WDR51B	NM_001006232	WD repeat domain 51B
A_87_P023105	0.0195662	2.22006	down	WDTC1	BX933307	WD and tetratricopeptide repeats 1
A_87_P035058	0.000434798	2.59742	down	WNT5B	NM_001037269	wingless-type MMTV integration site family, member 5B
A_87_P035055	0.000134068	5.65991	down	WNT9A	NM_204981	wingless-type MMTV integration site family, member 9A
A_87_P109558	0.00419077	2.3173	down	WRB	NM_001079497	tryptophan rich basic protein
A_87_P132403	0.016006	2.03604	down	WWP1	NM_001012554	WW domain containing E3 ubiquitin protein ligase 1
A_87_P193658	0.0178164	2.543	down	XPA	NM_204853	xeroderma pigmentosum, complementation group A
A_87_P151788	0.0368483	2.01586	down	XPR1	XM_003641661	xenotropic and polytropic retrovirus receptor 1
A_87_P081666	0.0123112	2.19845	down	ZC3H15	NM_001006510	zinc finger CCCH-type containing 15
A_87_P098091	0.0035904	2.41109	down	ZFAND3	CR385471	zinc finger, AN1-type domain 3
A_87_P014067	0.0492955	2.63453	down	ZIC4	CR390566	Zic family member 4
A_87_P023120	0.0299727	2.07383	down	ZMAT5	NM_001277514	zinc finger, matrin type 5
A_87_P054671	0.0275064	2.01888	down	ZNF302	NM_001030695	zinc finger protein 302
A_87_P018327	0.0261921	2.03014	down	ZNF385D	CR352845	zinc finger protein 385D
