# Supplementary material for: Oxidative and glycolytic skeletal muscles show marked differences in gene expression profile in Chinese Qingyuan partridge chickens
Source: PLoS One. 2017 Aug 16;12(8):e0183118. doi: 10.1371/journal.pone.0183118 (PMC5558948; doi:10.1371/journal.pone.0183118)
Supplement: S3 Table — (XLS) [file pone.0183118.s004.xls]

## Sheet: Biological Proces
Term_ID	Term_description	Count	ListTotal	PopHit	PopTotal	FoldEnrichment	Genes	GeneSymbols	P_value	FDR
GO:0044281	small molecule metabolic process	15	208	38	1900	3.80829	396130;552895;428969;395833;374193;421281;396517;396016;423871;396456;396540;373997;396435;396272;396221	SLC2A1;ALAS1;PGAM1;PGK1;GAPDH;MDH1;SLC2A3;ENO3;NT5C2;PKM;ADSL;LDHB;TPI1;SLC2A2;LDHA	0.000103111	0.0572426
GO:0005975	carbohydrate metabolic process	12	208	26	1900	4.41287	396130;428969;395833;374193;421281;396517;396016;396456;373997;396435;396272;396221	SLC2A1;PGAM1;PGK1;GAPDH;MDH1;SLC2A3;ENO3;PKM;LDHB;TPI1;SLC2A2;LDHA	0.000165681	0.0572426
GO:0055114	oxidation-reduction process	19	208	80	1900	2.28704	414143;422917;424891;395172;396069;396451;374193;425056;421918;373997;424598;373971;408183;395264;426126;396221;408182;396061;395346	LEPREL1;KDM3A;BDH1;DHRS11;GLRX;PTGS2;GAPDH;CYP17A1;ADI1;LDHB;PRDX1;TYR;CYP26A1;ALDH1A1;MTHFD2;LDHA;CYB5R2;FASN;BCMO1	0.00279439	0.466263
GO:0006096	glycolytic process	6	208	11	1900	5.10081	428969;395833;374193;396016;396456;396435	PGAM1;PGK1;GAPDH;ENO3;PKM;TPI1	0.00418726	0.466263
GO:0032331	negative regulation of chondrocyte differentiation	4	208	6	1900	6.18954	395829;396266;395801;395826	WNT9A;RARB;IHH;GREM1	0.0119949	0.466263
GO:0006094	gluconeogenesis	6	208	15	1900	3.73267	428969;395833;374193;421281;396016;396435	PGAM1;PGK1;GAPDH;MDH1;ENO3;TPI1	0.0131156	0.466263
GO:0006942	regulation of striated muscle contraction	3	208	3	1900	9.25366	396528;396468;395761	ATP2A1;ATP1A2;TNNT3	0.0151225	0.466263
GO:0045766	positive regulation of angiogenesis	5	208	12	1900	3.87521	396295;395826;395909;396413;396390	BTG1;GREM1;VEGFA;FGF2;GATA6	0.0205198	0.466263
GO:0016310	phosphorylation	5	208	14	1900	3.31809	395833;424779;396507;395719;374002	PGK1;GK5;CKM;TK1;CKMT1A	0.0327758	0.466263
GO:0001502	cartilage condensation	3	208	5	1900	5.54634	395484;414745;395069	OTOR;CDH2;COL2A1	0.036484	0.466263
GO:0015758	glucose transport	3	208	5	1900	5.54634	396130;396517;396272	SLC2A1;SLC2A3;SLC2A2	0.036484	0.466263
GO:0007498	mesoderm development	3	208	5	1900	5.54634	396250;395909;396361	ETS2;VEGFA;INHBA	0.036484	0.466263
GO:0000082	G1/S transition of mitotic cell cycle	3	208	6	1900	4.61951	396341;428445;396361	CCND1;TRIM71;INHBA	0.0408303	0.466263
GO:0032868	response to insulin	2	208	2	1900	9.21359	396130;373931	SLC2A1;EGR1	0.0408547	0.466263
GO:0001894	tissue homeostasis	2	208	2	1900	9.21359	396413;395069	FGF2;COL2A1	0.0408547	0.466263
GO:0014883	transition between fast and slow fiber	2	208	2	1900	9.21359	396032;396446	TNNC1;ATP2A2	0.0408547	0.466263
GO:0035988	chondrocyte proliferation	2	208	2	1900	9.21359	396343;395801	SDC3;IHH	0.0408547	0.466263
GO:0070660	inner ear receptor cell differentiation involved in inner ear sensory epithelium regeneration	2	208	2	1900	9.21359	396266;396413	RARB;FGF2	0.0408547	0.466263
GO:0001946	lymphangiogenesis	2	208	2	1900	9.21359	395909;395802	VEGFA;PROX1	0.0408547	0.466263
GO:0006120	mitochondrial electron transport, NADH to ubiquinone	2	208	2	1900	9.21359	807645;807643	ND2;ND4	0.0408547	0.466263
GO:0072089	stem cell proliferation	2	208	2	1900	9.21359	428445;396413	TRIM71;FGF2	0.0408547	0.466263
GO:0008202	steroid metabolic process	2	208	2	1900	9.21359	395227;425056	SULT1B1;CYP17A1	0.0408547	0.466263
GO:0090090	negative regulation of canonical Wnt signaling pathway	4	208	12	1900	3.08497	395573;373931;395826;414745	SOX10;EGR1;GREM1;CDH2	0.0449775	0.466263
GO:0007605	sensory perception of sound	4	208	12	1900	3.08497	421775;395779;395716;395069	SOBP;COCH;EYA4;COL2A1	0.0449775	0.466263
GO:0000226	microtubule cytoskeleton organization	2	208	3	1900	6.13916	374193;421689	GAPDH;MAP7	0.049324	0.466263
GO:0002052	positive regulation of neuroblast proliferation	2	208	3	1900	6.13916	395573;395909	SOX10;VEGFA	0.049324	0.466263
GO:0021915	neural tube development	2	208	3	1900	6.13916	428445;395802	TRIM71;PROX1	0.049324	0.466263
GO:0051013	microtubule severing	2	208	3	1900	6.13916	421626;415631	KATNA1;KATNB1	0.049324	0.466263
GO:0060272	embryonic skeletal joint morphogenesis	2	208	3	1900	6.13916	395328;395069	HOXD11;COL2A1	0.049324	0.466263
GO:0003009	skeletal muscle contraction	2	208	3	1900	6.13916	395608;396386	CHRNA1;TNNI2	0.049324	0.466263
GO:0022408	negative regulation of cell-cell adhesion	2	208	3	1900	6.13916	395755;395909	PODXL;VEGFA	0.049324	0.466263
GO:0006090	pyruvate metabolic process	2	208	3	1900	6.13916	373997;396221	LDHB;LDHA	0.049324	0.466263
GO:0060351	cartilage development involved in endochondral bone morphogenesis	2	208	3	1900	6.13916	395328;395069	HOXD11;COL2A1	0.049324	0.466263
GO:0009954	proximal/distal pattern formation	2	208	3	1900	6.13916	395328;395826	HOXD11;GREM1	0.049324	0.466263

## Sheet: molecular function
Term_ID	Term_description	Count	ListTotal	PopHit	PopTotal	FoldEnrichment	Genes	GeneSymbols	P_value	FDR
GO:0003779	actin binding	15	198	43	1734	3.22341	425457;396366;417771;396237;427788;396496;396291;418675;374069;395534;374034;423320;422842;396522;396386	MYBPC2;TPM1;CAPZA2;MYO5A;MYH1E;DBN1;PLS1;RP2;MYH1B;MYH15;AFAP1;CFL2;WDR1;CNN1;TNNI2	0.000466613	0.123333
GO:0005509	calcium ion binding	23	198	92	1734	2.34571	374216;396032;417506;396394;396189;414837;396067;374258;396470;396284;396472;396291;414745;395863;416874;396528;776775;396459;396446;395855;423233;396523;396240	GUCA1A;TNNC1;MYL10;PLA2G4A;VSNL1;THBS2;MYL3;F9;MYL1;MYL12A;MYL4;PLS1;CDH2;HPGDS;MYL2;ATP2A1;MYLPF;PVALB;ATP2A2;CALM;CAPN3;CALM1;CAPN1	0.000913581	0.123333
GO:0005355	glucose transmembrane transporter activity	3	198	3	1734	8.87692	396130;396517;396272	SLC2A1;SLC2A3;SLC2A2	0.0167838	0.468917
GO:0008201	heparin binding	6	198	16	1734	3.35547	418393;414837;395909;396413;396219;418125	IMPG2;THBS2;VEGFA;FGF2;LPL;PTN	0.0196999	0.468917
GO:0031014	troponin T binding	2	198	2	1734	8.83673	396032;396386	TNNC1;TNNI2	0.0345602	0.468917
GO:0004459	L-lactate dehydrogenase activity	2	198	2	1734	8.83673	373997;396221	LDHB;LDHA	0.0345602	0.468917
GO:0051213	dioxygenase activity	2	198	2	1734	8.83673	422917;396451	KDM3A;PTGS2	0.0345602	0.468917
GO:0005201	extracellular matrix structural constituent	3	198	7	1734	3.7956	396340;395532;395069	COL3A1;COL1A1;COL2A1	0.0440369	0.468917
GO:0004198	calcium-dependent cysteine-type endopeptidase activity	2	198	3	1734	5.88776	423233;396240	CAPN3;CAPN1	0.0458853	0.468917
GO:0050840	extracellular matrix binding	2	198	3	1734	5.88776	395909;414745	VEGFA;CDH2	0.0458853	0.468917
GO:0031432	titin binding	2	198	3	1734	5.88776	395855;423233	CALM;CAPN3	0.0458853	0.468917
GO:0004497	monooxygenase activity	2	198	3	1734	5.88776	408183;395346	CYP26A1;BCMO1	0.0458853	0.468917
GO:0000146	microfilament motor activity	2	198	3	1734	5.88776	396237;396469	MYO5A;MYH9	0.0458853	0.468917
GO:0008568	microtubule-severing ATPase activity	2	198	3	1734	5.88776	421626;415631	KATNA1;KATNB1	0.0458853	0.468917
GO:0008137	NADH dehydrogenase (ubiquinone) activity	3	198	8	1734	3.31923	807645;807643;807642	ND2;ND4;ND5	0.0493735	0.468917

## Sheet: cellular component
Term_ID	Term_description	Count	ListTotal	PopHit	PopTotal	FoldEnrichment	Genes	GeneSymbols	P_value	FDR
GO:0016459	myosin complex	9	226	13	2030	6.43495	417506;396067;396237;396470;396284;396472;416874;396469;776775	MYL10;MYL3;MYO5A;MYL1;MYL12A;MYL4;MYL2;MYH9;MYLPF	0.000134636	0.0227535
GO:0032982	myosin filament	5	226	7	2030	6.53846	425457;427788;421154;374069;395534	MYBPC2;MYH1E;MYBPH;MYH1B;MYH15	0.00424126	0.348079
GO:0030016	myofibril	5	226	8	2030	5.71833	396470;427788;374069;395534;423233	MYL1;MYH1E;MYH1B;MYH15;CAPN3	0.00633733	0.348079
GO:0033017	sarcoplasmic reticulum membrane	4	226	5	2030	7.2973	396378;771253;396528;396446	PLN;TMEM38A;ATP2A1;ATP2A2	0.00823857	0.348079
GO:0005861	troponin complex	4	226	6	2030	6.07808	396032;396433;395761;396386	TNNC1;TNNT2;TNNT3;TNNI2	0.0126662	0.428117
GO:0031410	cytoplasmic vesicle	3	226	4	2030	6.8139	422730;418675;416436	SLC7A2;RP2;TECPR1	0.0255994	0.574477
GO:0001750	photoreceptor outer segment	3	226	5	2030	5.44843	374216;396421;395170	GUCA1A;OPN1LW;RGS9BP	0.0379811	0.574477
GO:0005747	mitochondrial respiratory chain complex I	3	226	5	2030	5.44843	807645;807643;807642	ND2;ND4;ND5	0.0379811	0.574477
GO:0000922	spindle pole	4	226	10	2030	3.63964	770159;421626;415631;395855	FBF1;KATNA1;KATNB1;CALM	0.0398525	0.574477
GO:0005581	collagen trimer	5	226	16	2030	2.84785	396340;418378;396524;395532;396242	COL3A1;COL8A1;COL9A2;COL1A1;COL9A3	0.0416467	0.574477
GO:0016529	sarcoplasmic reticulum	2	226	2	2030	9.05357	396528;396446	ATP2A1;ATP2A2	0.0423213	0.574477
GO:0031672	A band	2	226	2	2030	9.05357	425457;421154	MYBPC2;MYBPH	0.0423213	0.574477
GO:0005829	cytosol	21	226	128	2030	1.52218	396394;552895;428969;395833;374193;396049;396198;417771;396016;421361;396456;404293;396540;396413;396469;373997;396435;396221;423233;373898;396240	PLA2G4A;ALAS1;PGAM1;PGK1;GAPDH;TOM1;PGR;CAPZA2;ENO3;SMYD2;PKM;STXBP1;ADSL;FGF2;MYH9;LDHB;TPI1;LDHA;CAPN3;PALD1;CAPN1	0.0434863	0.574477
GO:0005604	basement membrane	4	226	12	2030	3.03003	414143;418378;414837;395069	LEPREL1;COL8A1;THBS2;COL2A1	0.0450841	0.574477
GO:0031674	I band	2	226	3	2030	6.03274	396528;423320	ATP2A1;CFL2	0.0455243	0.574477
GO:0045095	keratin filament	2	226	3	2030	6.03274	770159;395772	FBF1;KRT7	0.0455243	0.574477
GO:0016324	apical plasma membrane	4	226	13	2030	2.79556	420210;395755;414745;395885	ATP6V0D2;PODXL;CDH2;CNTFR	0.0473153	0.574477
GO:0043209	myelin sheath	5	226	19	2030	2.39462	428969;421281;373997;424598;396444	PGAM1;MDH1;LDHB;PRDX1;SNAP25	0.0474953	0.574477
GO:0015629	actin cytoskeleton	3	226	8	2030	3.40022	396035;396469;423320	CTNNA2;MYH9;CFL2	0.0494659	0.574477
