# Supplementary material for: Oxidative and glycolytic skeletal muscles show marked differences in gene expression profile in Chinese Qingyuan partridge chickens
Source: PLoS One. 2017 Aug 16;12(8):e0183118. doi: 10.1371/journal.pone.0183118 (PMC5558948; doi:10.1371/journal.pone.0183118)
Supplement: S4 Table — (XLS) [file pone.0183118.s005.xls]

## Sheet: Enriched KEGG Pathway
Term_ID	Term_description	ListHit	ListTotal	PopHit	PopTotal	FoldEnrichment	GeneSymbols	P_value	FDR_bh
path:gga04261	Adrenergic signaling in cardiomyocytes	29	405	122	4403	2.70642	CAMK2A;PLN;KCNQ1;MYH7B;MYL3;MYL4;PIK3R1;ATP2B4;ADCY5;MYH7;TNNT2;CREB3L1;MYH15;CALM1;PPP2CA;ATP1B1;PPP2R2C;TNNC1;TPM1;PRKACB;CACNA1D;ADRA1D;CACNG1;MYL2;LOC395944;ATP1A2;CALM;PPP2R3B;PPP2R5A	1.63e-05	0.00220824
path:gga00010	Glycolysis / Gluconeogenesis	17	405	51	4403	3.73883	PGK1;ENO3;PKM;FBP2;PFKM;BPGM;LDHA;HK2;LOC423347;PGAM1;PDHA1;GAPDH;ACSS2;FBP1;LDHB;TPI1;PGM1	3.11e-05	0.00220824
path:gga01200	Carbon metabolism	22	405	96	4403	2.57708	RPIA;PGK1;MDH1;PC;ENO3;PKM;ACO1;FBP2;PFKM;HADHA;HK2;LOC423347;ME1;PGAM1;PDHA1;PRPS1;GAPDH;ACSS2;GPT2;FBP1;TPI1;ACAT1	0.000271149	0.0128344
path:gga04260	Cardiac muscle contraction	16	405	60	4403	2.97721	MYH7B;MYL3;MYL4;UQCRC1;MYH7;TNNT2;MYH15;COX6A1;ATP1B1;TNNC1;TPM1;CACNA1D;CACNG1;COX1;MYL2;ATP1A2	0.00045873	0.0162849
path:gga00620	Pyruvate metabolism	11	405	34	4403	3.58756	MDH1;PC;GRHPR;PKM;LDHA;LOC423347;ME1;PDHA1;ACSS2;LDHB;ACAT1	0.000967374	0.0274734
path:gga01100	Metabolic pathways	127	405	1071	4403	1.42126	MBOAT2;PLA2G4F;AMPD1;MGAT4B;RPIA;PLA2G4A;ALAS1;CMAS;P4HA3;ACADL;EXTL2;PNPLA2;PGK1;PTGS2;GAA;PEMT;CYP17A1;RDH16;MVD;NT5C2;AK5;MDH1;ADI1;PC;GRHPR;IMPAD1;ENO3;NNT;HSD3B2;ND4;B3GNT5;RFK;CYP27A1;PKM;POLA1;ACSL1;POLR1A;HADHB;ACO1;PLD4;GK;FBP2;PFKM;ST6GALNAC4;CERS1;HADHA;UQCRC1;BPGM;CHKA;COQ5;HMGCLL1;AGPAT5;GLS;CTPS1;CYP26A1;BCAT1;LDHA;HK2;B3GALT1;AMPD3;CYP21A2;LOC423347;COX6A1;ASPA;ATP6V0E2;NFS1;ENPP3;…	0.00130593	0.030907
path:gga04910	Insulin signaling pathway	22	405	115	4403	2.14181	CRKL;PHKG1;PPP1R3D;PRKCI;PIK3R1;FBP2;PHKB;FLOT2;HK2;CALM1;PRKAG3;SREBF1;PRKAB1;PRKACB;PHKA2;FASN;PPARGC1A;PHKA1;IRS2;RPS6KB2;FBP1;CALM	0.0021816	0.0442554
path:gga01230	Biosynthesis of amino acids	13	405	59	4403	2.44172	RPIA;PGK1;PC;ENO3;PKM;ACO1;PFKM;BCAT1;PGAM1;PRPS1;GAPDH;GPT2;TPI1	0.00633444	0.112436
path:gga04530	Tight junction	21	405	123	4403	1.90295	CLDN5;MYH7B;CTNNA2;PRKCI;MYH1E;PARD3;MYH7;MYH9;MYLPF;MYH1A;MYH15;PPP2CA;MYH10;PPP2R2C;MYL10;CLDN20;MYL12A;CTTN;MYL2;MYH1B;MYH1F	0.00857613	0.135312
path:gga04810	Regulation of actin cytoskeleton	26	405	177	4403	1.63791	CRKL;FGF13;EZR;ARHGEF4;FGF7;PIK3R1;VAV2;SSH2;MYLPF;FGF23;ITGB5;FGF16;MYL10;FGF12;FGF14;ENAH;MYL12A;FGFR4;VAV3;FGF2;MYL2;FGF6;PIP4K2A;PFN2;CFL2;PPP1R12A	0.0191834	0.272405
path:gga04920	Adipocytokine signaling pathway	12	405	64	4403	2.07013	CD36;ACSL1;PPARA;LEPR;CAMKK1;CAMKK2;PRKAG3;PRKAB1;PPARGC1A;IRS2;SLC2A1;AGRP	0.0238086	0.293757
path:gga00030	Pentose phosphate pathway	6	405	22	4403	2.99453	RPIA;FBP2;PFKM;PRPS1;FBP1;PGM1	0.0263306	0.293757
path:gga03320	PPAR signaling pathway	11	405	59	4403	2.05558	ACADL;CD36;CYP27A1;ACSL1;GK;PPARA;SCD5;FABP3;CPT2;FABP6;LPL	0.0307224	0.293757
path:gga04744	Phototransduction	6	405	23	4403	2.86368	GRK7;CALM1;GUCA1A;CNGA1;SAG;CALM	0.030923	0.293757
path:gga01212	Fatty acid metabolism	9	405	44	4403	2.25155	ACADL;ACSL1;HADHB;HADHA;SCD5;FASN;CPT2;PTPLB;ACAT1	0.0310307	0.293757
path:gga04020	Calcium signaling pathway	23	405	162	4403	1.57622	CAMK2A;PHKG1;PLN;P2RX7;HTR2C;ATP2B4;ATP2A1;PHKB;ATP2A2;SLC8A3;CALM1;TNNC1;PPP3R1;PRKACB;PHKA2;CACNA1D;ADRA1D;CAMK4;PHKA1;CD38;CALM;PTGFR;PPP3CA	0.0361382	0.320727
path:gga00071	Fatty acid degradation	7	405	33	4403	2.32907	ACADL;ACSL1;HADHB;HADHA;CPT2;ACAT1;ECI1	0.046946	0.372834
path:gga04931	Insulin resistance	15	405	97	4403	1.70738	CD36;PPP1R3D;PIK3R1;PPARGC1B;PPARA;CREB3L1;PRKAG3;SREBF1;PRKAB1;;IRS2;RPS6KB2;RPS6KA1;SLC2A2;SLC2A1	0.0472606	0.372834
path:gga00140	Steroid hormone biosynthesis	7	405	35	4403	2.19497	CYPIB1;CYP17A1;HSD3B2;CYP21A2;LOC771930;SRD5A2;CYP2D6	0.0488622	0.436813
path:gga00640	Propanoate metabolism	6	405	28	4403	2.34962	HADHA;LDHA;LOC423347;ACSS2;LDHB;ACAT1	0.0495229	0.436813
